# Supplementary material for: Exo-Metabolome of Pseudovibrio sp. FO-BEG1 Analyzed by Ultra-High Resolution Mass Spectrometry and the Effect of Phosphate Limitation
Source: PLoS One. 2014 May 2;9(5):e96038. doi: 10.1371/journal.pone.0096038 (PMC4008564; doi:10.1371/journal.pone.0096038)
Supplement: Dataset S1 — Metabolites annotated using as target the metabolic pathways of Pseudovibrio sp. FO-BEG1 reported in the KEGG database. (ZIP) [file pone.0096038.s006.zip]

Archive with 1 entries (1 files):
- Dataset S1_16-9-13.xls
