# Supplementary material for: Exo-Metabolome of Pseudovibrio sp. FO-BEG1 Analyzed by Ultra-High Resolution Mass Spectrometry and the Effect of Phosphate Limitation
Source: PLoS One. 2014 May 2;9(5):e96038. doi: 10.1371/journal.pone.0096038 (PMC4008564; doi:10.1371/journal.pone.0096038)
Supplement: Dataset S1 — Metabolites annotated using as target the metabolic pathways of Pseudovibrio sp. FO-BEG1 reported in the KEGG database. (ZIP) [file pone.0096038.s006.zip › Dataset S1_16-9-13.xls]

## Sheet: -Pi T1
m/za	No. metabolite namesb	Empirical formulac	Ion form	Mass error (ppm)d	KEGG compounde	Compound featuresf
157.051	1	C7H10O4	[M-H]-	0.09	2-Isopropylmaleate	http://www.genome.jp/dbget-bin/www_bget?cpd:C02631
158.082	1	C7H13NO3	[M-H]-	0.08	5-Acetamidopentanoate	http://www.genome.jp/dbget-bin/www_bget?cpd:C03087
159.03	1	C6H8O5	[M-H]-	0.1	['2-Oxoadipate	http://www.genome.jp/dbget-bin/www_bget?cpd:C00322
160.062	1	C6H11NO4	[M-H]-	0.09	L-2-Aminoadipate	http://www.genome.jp/dbget-bin/www_bget?cpd:C00956
164.035	3	C8H7NO3	[M-H]-	0.06	4-Pyridoxolactone, 5-Pyridoxolactone, Formylanthranilate	http://www.genome.jp/dbget-bin/www_bget?cpd:C00971 - http://www.genome.jp/dbget-bin/www_bget?cpd:C06052 - http://www.genome.jp/dbget-bin/www_bget?cpd:C05653
164.072	2	C9H11NO2	[M-H]-	0.06	D-Phenylalanine, L-Phenylalanine	http://www.genome.jp/dbget-bin/www_bget?cpd:C02265 - http://www.genome.jp/dbget-bin/www_bget?cpd:C00079
167.035	4	C8H8O4	[M-H]-	0.08	(S)-4-Hydroxymandelate, 3,4-Dihydroxymandelaldehyde, 3,4-Dihydroxyphenylacetate, Homogentisate	http://www.genome.jp/dbget-bin/www_bget?cpd:C03198 - http://www.genome.jp/dbget-bin/www_bget?cpd:C05577 - http://www.genome.jp/dbget-bin/www_bget?cpd:C01161 - http://www.genome.jp/dbget-bin/www_bget?cpd:C00544
168.03	1	C7H7NO4	[M-H]-	0.38	3-Methylpyrrole-2,4-dicarboxylic acid	http://www.genome.jp/dbget-bin/www_bget?cpd:C12477
169.051	1	C8H10O4	[M-H]-	0.06	3,4-Dihydroxyphenylethyleneglycol	http://www.genome.jp/dbget-bin/www_bget?cpd:C05576
170.046	1	C7H9NO4	[M-H]-	0.07	2,3,4,5-Tetrahydrodipicolinate	http://www.genome.jp/dbget-bin/www_bget?cpd:C03972
173.046	2	C7H10O5	[M-H]-	0.05	(2S)-2-Isopropyl-3-oxosuccinate, Shikimate	http://www.genome.jp/dbget-bin/www_bget?cpd:C04236 - http://www.genome.jp/dbget-bin/www_bget?cpd:C00493
175.061	2	C7H12O5	[M-H]-	0.07	(2R,3S)-3-Isopropylmalate, alpha-Isopropylmalate	http://www.genome.jp/dbget-bin/www_bget?cpd:C04411 - http://www.genome.jp/dbget-bin/www_bget?cpd:C02504
177.034	1	C5H10N2O3S	[M-H]-	0.03	Cys-Gly	http://www.genome.jp/dbget-bin/www_bget?cpd:C01419
179.035	3	C9H8O4	[M-H]-	0.06	2-Hydroxy-3-(4-hydroxyphenyl)propenoate, 3-(4-Hydroxyphenyl)pyruvate, trans-2,3-Dihydroxycinnamate	http://www.genome.jp/dbget-bin/www_bget?cpd:C05350 - http://www.genome.jp/dbget-bin/www_bget?cpd:C01179 - http://www.genome.jp/dbget-bin/www_bget?cpd:C12623
180.067	2	C9H11NO3	[M-H]-	-0.2	3-Amino-3-(4-hydroxyphenyl)propanoate, L-Tyrosine	http://www.genome.jp/dbget-bin/www_bget?cpd:C04368 - http://www.genome.jp/dbget-bin/www_bget?cpd:C00082
181.051	6	C9H10O4	[M-H]-	0.02	3,4-Dihydroxyphenylpropanoate, 3-(2,3-Dihydroxyphenyl)propanoate, 3-(4-Hydroxyphenyl)lactate, 3-Methoxy-4-hydroxyphenylglycolaldehyde, Homovanillate, cis-3-(3-Carboxyethenyl)-3,5-cyclohexadiene-1,2-diol	http://www.genome.jp/dbget-bin/www_bget?cpd:C10447 - http://www.genome.jp/dbget-bin/www_bget?cpd:C04044 - http://www.genome.jp/dbget-bin/www_bget?cpd:C03672 - http://www.genome.jp/dbget-bin/www_bget?cpd:C05583 - http://www.genome.jp/dbget-bin/www_bget?cpd:C05582 - http://www.genome.jp/dbget-bin/www_bget?cpd:C12622
182.046	2	C8H9NO4	[M-H]-	0.02	3-Hydroxy-4-hydroxymethyl-2-methylpyridine-5-carboxylate, 4-Pyridoxate	http://www.genome.jp/dbget-bin/www_bget?cpd:C04773 - http://www.genome.jp/dbget-bin/www_bget?cpd:C00847
182.082	2	C9H13NO3	[M-H]-	0.03	L-Adrenaline, L-Normetanephrine	http://www.genome.jp/dbget-bin/www_bget?cpd:C00788 - http://www.genome.jp/dbget-bin/www_bget?cpd:C05589
183.03	2	C8H8O5	[M-H]-	0.02	3,4-Dihydroxymandelate, 3-O-Methylgallate	http://www.genome.jp/dbget-bin/www_bget?cpd:C05580 - http://www.genome.jp/dbget-bin/www_bget?cpd:C05616
185.009	7	C7H6O6	[M-H]-	0	2-Carboxy-2,5-dihydro-5-oxofuran-2-acetate, 2-Hydroxy-2-hydropyrone-4,6-dicarboxylate, 3-Carboxy-2,5-dihydro-5-oxofuran-2-acetate, 3-Carboxy-cis,cis-muconate, 3-Fumarylpyruvate, 4-Carboxy-2-hydroxymuconate semialdehyde, Maleylpyruvate	http://www.genome.jp/dbget-bin/www_bget?cpd:C01278 - http://www.genome.jp/dbget-bin/www_bget?cpd:C05375 - http://www.genome.jp/dbget-bin/www_bget?cpd:C04553 - http://www.genome.jp/dbget-bin/www_bget?cpd:C01163 - http://www.genome.jp/dbget-bin/www_bget?cpd:C02514 - http://www.genome.jp/dbget-bin/www_bget?cpd:C04484 - http://www.genome.jp/dbget-bin/www_bget?cpd:C02167
186.077	1	C8H13NO4	[M-H]-	0.04	6-Acetamido-2-oxohexanoate	http://www.genome.jp/dbget-bin/www_bget?cpd:C05548
187.109	1	C8H16N2O3	[M-H]-	-0.02	N6-Acetyl-L-lysine	http://www.genome.jp/dbget-bin/www_bget?cpd:C02727
188.056	1	C7H11NO5	[M-H]-	0.01	L-2-Amino-6-oxoheptanedioate	http://www.genome.jp/dbget-bin/www_bget?cpd:C03871
190.051	1	C10H9NO3	[M-H]-	0.01	5-Hydroxyindoleacetate	http://www.genome.jp/dbget-bin/www_bget?cpd:C05635
191.035	2	C10H8O4	[M-H]-	-0.05	2-Hydroxychromene-2-carboxylate, trans-O-Hydroxybenzylidenepyruvate	http://www.genome.jp/dbget-bin/www_bget?cpd:C06204 - http://www.genome.jp/dbget-bin/www_bget?cpd:C06203
194.046	2	C9H9NO4	[M-H]-	-0.04	2-Carboxy-2,3-dihydro-5,6-dihydroxyindole, Dopaquinone	http://www.genome.jp/dbget-bin/www_bget?cpd:C05604 - http://www.genome.jp/dbget-bin/www_bget?cpd:C00822
196.062	2	C9H11NO4	[M-H]-	-0.01	3,4-Dihydroxy-L-phenylalanine, N-Hydroxy-L-tyrosine	http://www.genome.jp/dbget-bin/www_bget?cpd:C00355 - http://www.genome.jp/dbget-bin/www_bget?cpd:C03004
196.098	1	C10H15NO3	[M-H]-	0.01	L-Metanephrine	http://www.genome.jp/dbget-bin/www_bget?cpd:C05588
197.046	3	C9H10O5	[M-H]-	-0.02	3-(3,4-Dihydroxyphenyl)lactate, 3-Methoxy-4-hydroxymandelate, Syringic acid	http://www.genome.jp/dbget-bin/www_bget?cpd:C01207 - http://www.genome.jp/dbget-bin/www_bget?cpd:C05584 - http://www.genome.jp/dbget-bin/www_bget?cpd:C10833
199.025	3	C8H8O6	[M-H]-	-0.02	2-Hydroxy-5-carboxymethylmuconate semialdehyde, 4-Fumarylacetoacetate, 4-Maleylacetoacetate	http://www.genome.jp/dbget-bin/www_bget?cpd:C04642 - http://www.genome.jp/dbget-bin/www_bget?cpd:C01061 - http://www.genome.jp/dbget-bin/www_bget?cpd:C01036
200.072	1	C12H11NO2	[M-H]-	0.25	2-Aminobiphenyl-2,3-diol	http://www.genome.jp/dbget-bin/www_bget?cpd:C08061
202.051	1	C11H9NO3	[M-H]-	-0.12	Indolepyruvate	http://www.genome.jp/dbget-bin/www_bget?cpd:C00331
204.067	2	C11H11NO3	[M-H]-	-0.02	5-Methoxyindoleacetate, Indolelactate	http://www.genome.jp/dbget-bin/www_bget?cpd:C05660 - http://www.genome.jp/dbget-bin/www_bget?cpd:C02043
206.046	2	C10H9NO4	[M-H]-	0.06	3-Amino-4,7-dihydroxy-8-methylcoumarin, 4-(2-Aminophenyl)-2,4-dioxobutanoate	http://www.genome.jp/dbget-bin/www_bget?cpd:C12466 - http://www.genome.jp/dbget-bin/www_bget?cpd:C01252
206.082	2	C11H13NO3	[M-H]-	-0.04	N-Acetyl-D-phenylalanine, N-Acetyl-L-phenylalanine	http://www.genome.jp/dbget-bin/www_bget?cpd:C05620 - http://www.genome.jp/dbget-bin/www_bget?cpd:C03519
207.078	1	C10H12N2O3	[M-H]-	-0.05	L-Kynurenine	http://www.genome.jp/dbget-bin/www_bget?cpd:C00328
210.041	1	C9H9NO5	[M-H]-	-0.19	5-(2-Formylethyl)-4,6-dihydroxypicolinate	http://www.genome.jp/dbget-bin/www_bget?cpd:C05654
212.056	1	C9H11NO5	[M-H]-	0.16	N,N-Dihydroxy-L-tyrosine	http://www.genome.jp/dbget-bin/www_bget?cpd:C15503
213.04	1	C9H10O6	[M-H]-	-0.05	2-Hydroxy-6-oxonona-2,4-diene-1,9-dioate	http://www.genome.jp/dbget-bin/www_bget?cpd:C04479
215.104	1	C9H16N2O4	[M-H]-	-0.03	gamma-Glutamyl-gamma-aminobutyraldehyde	http://www.genome.jp/dbget-bin/www_bget?cpd:C15700
216.051	1	C8H11NO6	[M-H]-	-0.04	2-(Hydroxymethyl)-3-(acetamidomethylene)succinate	http://www.genome.jp/dbget-bin/www_bget?cpd:C04690
219.077	1	C11H12N2O3	[M-H]-	-0.08	5-Hydroxy-L-tryptophan	http://www.genome.jp/dbget-bin/www_bget?cpd:C00643
221.046	3	C11H10O5	[M-H]-	-0.09	2-Hydroxy-4-hydroxymethylbenzalpyruvate, 2-Hydroxy-7-hydroxymethylchromene-2-carboxylate, 2-Succinylbenzoate	http://www.genome.jp/dbget-bin/www_bget?cpd:C14107 - http://www.genome.jp/dbget-bin/www_bget?cpd:C14106 - http://www.genome.jp/dbget-bin/www_bget?cpd:C02730
224.056	1	C10H11NO5	[M-H]-	-0.1	4-Amino-4-deoxychorismate	http://www.genome.jp/dbget-bin/www_bget?cpd:C11355
225.04	3	C10H10O6	[M-H]-	-0.05	Chorismate, Isochorismate, Prephenate	http://www.genome.jp/dbget-bin/www_bget?cpd:C00251 - http://www.genome.jp/dbget-bin/www_bget?cpd:C00885 - http://www.genome.jp/dbget-bin/www_bget?cpd:C00254
226.036	3	C9H9NO6	[M-H]-	-0.02	5-(2-Carboxyethyl)-4,6-dihydroxypicolinate, Stizolobate, Stizolobinate	http://www.genome.jp/dbget-bin/www_bget?cpd:C05655 - http://www.genome.jp/dbget-bin/www_bget?cpd:C06047 - http://www.genome.jp/dbget-bin/www_bget?cpd:C06048
226.072	1	C10H13NO5	[M-H]-	-0.18	L-Arogenate	http://www.genome.jp/dbget-bin/www_bget?cpd:C00826
227.033	1	C6H13O7P	[M-H]-	-0.1	(R)-4-Phosphopantoate	http://www.genome.jp/dbget-bin/www_bget?cpd:C18911
228.051	2	C9H11NO6	[M-H]-	-0.05	4-(L-Alanin-3-yl)-2-hydroxy-cis,cis-muconate 6-semialdehyde, 5-(L-Alanin-3-yl)-2-hydroxy-cis,cis-muconate 6-semialdehyde	http://www.genome.jp/dbget-bin/www_bget?cpd:C04796 - http://www.genome.jp/dbget-bin/www_bget?cpd:C04797
230.067	2	C9H13NO6	[M-H]-	-0.05	N-Acetyl-L-2-amino-6-oxopimelate, N-Succinyl-L-glutamate 5-semialdehyde	http://www.genome.jp/dbget-bin/www_bget?cpd:C05539 - http://www.genome.jp/dbget-bin/www_bget?cpd:C05932
231.099	3	C9H16N2O5	[M-H]-	-0.07	N2-Succinyl-L-ornithine, N6-Acetyl-LL-2,6-diaminoheptanedioate, gamma-Glutamyl-gamma-aminobutyrate	http://www.genome.jp/dbget-bin/www_bget?cpd:C03415 - http://www.genome.jp/dbget-bin/www_bget?cpd:C04390 - http://www.genome.jp/dbget-bin/www_bget?cpd:C15767
231.114	1	C13H16N2O2	[M-H]-	-0.08	Melatonin	http://www.genome.jp/dbget-bin/www_bget?cpd:C01598
232.062	1	C12H11NO4	[M-H]-	-0.08	2-Hydroxy-6-oxo-(2-aminophenyl)-hexa-2,4-dienoate	http://www.genome.jp/dbget-bin/www_bget?cpd:C08062
235.072	1	C11H12N2O4	[M-H]-	0.02	L-Formylkynurenine	http://www.genome.jp/dbget-bin/www_bget?cpd:C02700
239.056	1	C11H12O6	[M-H]-	-0.06	(1R,6R)-6-Hydroxy-2-succinylcyclohexa-2,4-diene-1-carboxylate	http://www.genome.jp/dbget-bin/www_bget?cpd:C05817
241.083	1	C10H14N2O5	[M-H]-	-0.06	Thymidine	http://www.genome.jp/dbget-bin/www_bget?cpd:C00214
247.109	1	C13H16N2O3	[M-H]-	-0.04	6-Hydroxymelatonin	http://www.genome.jp/dbget-bin/www_bget?cpd:C05643
249.055	1	C8H14N2O5S	[M-H]-	-0.08	gamma-L-Glutamyl-L-cysteine	http://www.genome.jp/dbget-bin/www_bget?cpd:C00669
251.067	1	C11H12N2O5	[M-H]-	-0.07	5-Hydroxy-N-formylkynurenine	http://www.genome.jp/dbget-bin/www_bget?cpd:C05648
253.012	1	C7H11O8P	[M-H]-	-0.12	Shikimate 3-phosphate	http://www.genome.jp/dbget-bin/www_bget?cpd:C03175
263.104	1	C13H16N2O4	[M-H]-	-0.04	Formyl-N-acetyl-5-methoxykynurenamine	http://www.genome.jp/dbget-bin/www_bget?cpd:C05642
266.089	2	C10H13N5O4	[M-H]-	-0.08	Adenosine, Deoxyguanosine	http://www.genome.jp/dbget-bin/www_bget?cpd:C00212 - http://www.genome.jp/dbget-bin/www_bget?cpd:C00330
267.073	1	C10H12N4O5	[M-H]-	-0.05	Inosine	http://www.genome.jp/dbget-bin/www_bget?cpd:C00294
277.119	1	C14H18N2O4	[M-H]-	-0.07	alpha-Ribazole	http://www.genome.jp/dbget-bin/www_bget?cpd:C05775
277.123	1	C11H22N2O4S	[M-H]-	-0.09	Pantetheine	http://www.genome.jp/dbget-bin/www_bget?cpd:C00831
282.084	1	C10H13N5O5	[M-H]-	-0.06	Guanosine	http://www.genome.jp/dbget-bin/www_bget?cpd:C00387
283.068	1	C10H12N4O6	[M-H]-	-0.08	Xanthosine	http://www.genome.jp/dbget-bin/www_bget?cpd:C01762
288.072	1	C11H15NO8	[M-H]-	-0.07	N-Succinyl-2-L-amino-6-oxoheptanedioate	http://www.genome.jp/dbget-bin/www_bget?cpd:C04462
289.104	1	C11H18N2O7	[M-H]-	-0.07	N-Succinyl-LL-2,6-diaminoheptanedioate	http://www.genome.jp/dbget-bin/www_bget?cpd:C04421
293.067	1	C14H14O7	[M-H]-	-0.06	Cyclic de-hypoxanthine futalosine	http://www.genome.jp/dbget-bin/www_bget?cpd:C17017
295.082	1	C14H16O7	[M-H]-	-0.05	de-Hypoxanthine futalosine	http://www.genome.jp/dbget-bin/www_bget?cpd:C17010
306.077	1	C10H17N3O6S	[M-H]-	-0.03	Glutathione	http://www.genome.jp/dbget-bin/www_bget?cpd:C00051
313.061	1	C10H20O7P2	[M-H]-	0.15	Geranyl diphosphate	http://www.genome.jp/dbget-bin/www_bget?cpd:C00341
325.115	1	C13H18N4O6	[M-H]-	-0.03	6,7-Dimethyl-8-(D-ribityl)lumazine	http://www.genome.jp/dbget-bin/www_bget?cpd:C04332
327.095	1	C12H16N4O7	[M-H]-	-0.03	7-Hydroxy-6-methyl-8-ribityl lumazine	http://www.genome.jp/dbget-bin/www_bget?cpd:C05995
328.045	2	C10H12N5O6P	[M-H]-	-0.03	2',3-Cyclic AMP, 3',5-Cyclic AMP	http://www.genome.jp/dbget-bin/www_bget?cpd:C02353 - http://www.genome.jp/dbget-bin/www_bget?cpd:C00575
346.056	3	C10H14N5O7P	[M-H]-	0.01	3-AMP, AMP, dGMP	http://www.genome.jp/dbget-bin/www_bget?cpd:C01367 - http://www.genome.jp/dbget-bin/www_bget?cpd:C00020 - http://www.genome.jp/dbget-bin/www_bget?cpd:C00968
357.089	1	C11H23N2O7PS	[M-H]-	-0.02	Pantetheine 4-phosphate	http://www.genome.jp/dbget-bin/www_bget?cpd:C01134
362.051	2	C10H14N5O8P	[M-H]-	0.02	GMP, Guanosine 3-phosphate	http://www.genome.jp/dbget-bin/www_bget?cpd:C00144 - http://www.genome.jp/dbget-bin/www_bget?cpd:C06193
362.099	1	C16H17N3O7	[M-H]-	0.02	7,8-Didemethyl-8-hydroxy-5-deazariboflavin	http://www.genome.jp/dbget-bin/www_bget?cpd:C19154
375.131	1	C17H20N4O6	[M-H]-	0.08	Riboflavin	http://www.genome.jp/dbget-bin/www_bget?cpd:C00255
378.098	1	C13H21N3O8S	[M-H]-	0.03	(R)-S-Lactoylglutathione	http://www.genome.jp/dbget-bin/www_bget?cpd:C03451
383.114	1	C14H20N6O5S	[M-H]-	0.03	S-Adenosyl-L-homocysteine	http://www.genome.jp/dbget-bin/www_bget?cpd:C00021
450.082	1	C17H18N5O8P	[M-H]-	-0.33	5-Benzoylphosphoadenosine	http://www.genome.jp/dbget-bin/www_bget?cpd:C06433
455.097	1	C17H21N4O9P	[M-H]-	0.07	FMN	http://www.genome.jp/dbget-bin/www_bget?cpd:C00061
a) m/z values detected by FT-ICR-MS analysis
b) number of metabolite names assigned to the m/z
c) molecular formulae assigned
d) error in ppm between the measured masses and the masses of the assigned metabolites
e) names of the metabolites assigned
f) links to the compound description in the KEGG database

## Sheet: -Pi T2
m/za	No. metabolite namesb	Empirical formulac	Ion form	Mass error (ppm)d	KEGG compounde	Compound featuresf
157.051	1	C7H10O4	[M-H]-	0.09	2-Isopropylmaleate	http://www.genome.jp/dbget-bin/www_bget?cpd:C02631
158.061	1	C10H9NO	[M-H]-	0.13	Indole-3-acetaldehyde	http://www.genome.jp/dbget-bin/www_bget?cpd:C00637
160.062	1	C6H11NO4	[M-H]-	0.09	L-2-Aminoadipate	http://www.genome.jp/dbget-bin/www_bget?cpd:C00956
162.056	1	C9H9NO2	[M-H]-	0.09	3-Methyldioxyindole	http://www.genome.jp/dbget-bin/www_bget?cpd:C05834
170.046	1	C7H9NO4	[M-H]-	0.07	2,3,4,5-Tetrahydrodipicolinate	http://www.genome.jp/dbget-bin/www_bget?cpd:C03972
174.056	2	C10H9NO2	[M-H]-	0.05	5-Hydroxyindoleacetaldehyde, Indole-3-acetate	http://www.genome.jp/dbget-bin/www_bget?cpd:C05634 - http://www.genome.jp/dbget-bin/www_bget?cpd:C00954
179.035	3	C9H8O4	[M-H]-	0.06	2-Hydroxy-3-(4-hydroxyphenyl)propenoate, 3-(4-Hydroxyphenyl)pyruvate, trans-2,3-Dihydroxycinnamate	http://www.genome.jp/dbget-bin/www_bget?cpd:C05350 - http://www.genome.jp/dbget-bin/www_bget?cpd:C01179 - http://www.genome.jp/dbget-bin/www_bget?cpd:C12623
180.067	2	C9H11NO3	[M-H]-	-0.2	3-Amino-3-(4-hydroxyphenyl)propanoate, L-Tyrosine	http://www.genome.jp/dbget-bin/www_bget?cpd:C04368 - http://www.genome.jp/dbget-bin/www_bget?cpd:C00082
181.051	5	C9H10O4	[M-H]-	0.02	3,4-Dihydroxyphenylpropanoate, 3-(2,3-Dihydroxyphenyl)propanoate, 3-(4-Hydroxyphenyl)lactate, 3-Methoxy-4-hydroxyphenylglycolaldehyde, Homovanillate, cis-3-(3-Carboxyethenyl)-3,5-cyclohexadiene-1,2-diol	http://www.genome.jp/dbget-bin/www_bget?cpd:C10447 - http://www.genome.jp/dbget-bin/www_bget?cpd:C04044 - http://www.genome.jp/dbget-bin/www_bget?cpd:C03672 - http://www.genome.jp/dbget-bin/www_bget?cpd:C05583 - http://www.genome.jp/dbget-bin/www_bget?cpd:C05582 - http://www.genome.jp/dbget-bin/www_bget?cpd:C12622
182.046	1	C8H9NO4	[M-H]-	0.02	3-Hydroxy-4-hydroxymethyl-2-methylpyridine-5-carboxylate, 4-Pyridoxate	http://www.genome.jp/dbget-bin/www_bget?cpd:C04773 - http://www.genome.jp/dbget-bin/www_bget?cpd:C00847
182.082	2	C9H13NO3	[M-H]-	0.03	L-Adrenaline, L-Normetanephrine	http://www.genome.jp/dbget-bin/www_bget?cpd:C00788 - http://www.genome.jp/dbget-bin/www_bget?cpd:C05589
183.03	2	C8H8O5	[M-H]-	0.02	3,4-Dihydroxymandelate, 3-O-Methylgallate	http://www.genome.jp/dbget-bin/www_bget?cpd:C05580 - http://www.genome.jp/dbget-bin/www_bget?cpd:C05616
185.009	7	C7H6O6	[M-H]-	0	2-Carboxy-2,5-dihydro-5-oxofuran-2-acetate, 2-Hydroxy-2-hydropyrone-4,6-dicarboxylate, 3-Carboxy-2,5-dihydro-5-oxofuran-2-acetate, 3-Carboxy-cis,cis-muconate, 3-Fumarylpyruvate, 4-Carboxy-2-hydroxymuconate semialdehyde, Maleylpyruvate	http://www.genome.jp/dbget-bin/www_bget?cpd:C01278 - http://www.genome.jp/dbget-bin/www_bget?cpd:C05375 - http://www.genome.jp/dbget-bin/www_bget?cpd:C04553 - http://www.genome.jp/dbget-bin/www_bget?cpd:C01163 - http://www.genome.jp/dbget-bin/www_bget?cpd:C02514 - http://www.genome.jp/dbget-bin/www_bget?cpd:C04484 - http://www.genome.jp/dbget-bin/www_bget?cpd:C02167
186.077	1	C8H13NO4	[M-H]-	0.04	6-Acetamido-2-oxohexanoate	http://www.genome.jp/dbget-bin/www_bget?cpd:C05548
187.109	1	C8H16N2O3	[M-H]-	-0.02	N6-Acetyl-L-lysine	http://www.genome.jp/dbget-bin/www_bget?cpd:C02727
188.056	1	C7H11NO5	[M-H]-	0.01	L-2-Amino-6-oxoheptanedioate	http://www.genome.jp/dbget-bin/www_bget?cpd:C03871
189.04	1	C7H10O6	[M-H]-	0.05	3-Dehydroquinate	http://www.genome.jp/dbget-bin/www_bget?cpd:C00944
190.051	1	C10H9NO3	[M-H]-	0.01	5-Hydroxyindoleacetate	http://www.genome.jp/dbget-bin/www_bget?cpd:C05635
190.072	1	C7H13NO5	[M-H]-	0.02	2-Amino-3,7-dideoxy-D-threo-hept-6-ulosonic acid	http://www.genome.jp/dbget-bin/www_bget?cpd:C16850
191.035	2	C10H8O4	[M-H]-	-0.05	2-Hydroxychromene-2-carboxylate, trans-O-Hydroxybenzylidenepyruvate	http://www.genome.jp/dbget-bin/www_bget?cpd:C06204 - http://www.genome.jp/dbget-bin/www_bget?cpd:C06203
194.046	2	C9H9NO4	[M-H]-	-0.04	2-Carboxy-2,3-dihydro-5,6-dihydroxyindole, Dopaquinone	http://www.genome.jp/dbget-bin/www_bget?cpd:C05604 - http://www.genome.jp/dbget-bin/www_bget?cpd:C00822
196.062	2	C9H11NO4	[M-H]-	-0.01	3,4-Dihydroxy-L-phenylalanine, N-Hydroxy-L-tyrosine	http://www.genome.jp/dbget-bin/www_bget?cpd:C00355 - http://www.genome.jp/dbget-bin/www_bget?cpd:C03004
196.098	1	C10H15NO3	[M-H]-	0.01	L-Metanephrine	http://www.genome.jp/dbget-bin/www_bget?cpd:C05588
197.046	3	C9H10O5	[M-H]-	-0.02	3-(3,4-Dihydroxyphenyl)lactate, 3-Methoxy-4-hydroxymandelate, Syringic acid	http://www.genome.jp/dbget-bin/www_bget?cpd:C01207 - http://www.genome.jp/dbget-bin/www_bget?cpd:C05584 - http://www.genome.jp/dbget-bin/www_bget?cpd:C10833
200.072	1	C12H11NO2	[M-H]-	0.25	2-Aminobiphenyl-2,3-diol	http://www.genome.jp/dbget-bin/www_bget?cpd:C08061
202.051	1	C11H9NO3	[M-H]-	-0.12	Indolepyruvate	http://www.genome.jp/dbget-bin/www_bget?cpd:C00331
204.067	2	C11H11NO3	[M-H]-	-0.02	5-Methoxyindoleacetate, Indolelactate	http://www.genome.jp/dbget-bin/www_bget?cpd:C05660 - http://www.genome.jp/dbget-bin/www_bget?cpd:C02043
206.046	2	C10H9NO4	[M-H]-	0.06	3-Amino-4,7-dihydroxy-8-methylcoumarin, 4-(2-Aminophenyl)-2,4-dioxobutanoate	http://www.genome.jp/dbget-bin/www_bget?cpd:C12466 - http://www.genome.jp/dbget-bin/www_bget?cpd:C01252
206.082	2	C11H13NO3	[M-H]-	-0.04	N-Acetyl-D-phenylalanine, N-Acetyl-L-phenylalanine	http://www.genome.jp/dbget-bin/www_bget?cpd:C05620 - http://www.genome.jp/dbget-bin/www_bget?cpd:C03519
212.056	1	C9H11NO5	[M-H]-	0.16	N,N-Dihydroxy-L-tyrosine	http://www.genome.jp/dbget-bin/www_bget?cpd:C15503
216.051	1	C8H11NO6	[M-H]-	-0.04	2-(Hydroxymethyl)-3-(acetamidomethylene)succinate	http://www.genome.jp/dbget-bin/www_bget?cpd:C04690
220.083	2	C8H15NO6	[M-H]-	-0.07	N-Acetyl-D-glucosamine, N-Acetyl-D-mannosamine	http://www.genome.jp/dbget-bin/www_bget?cpd:C00140 - http://www.genome.jp/dbget-bin/www_bget?cpd:C00645
226.072	1	C10H13NO5	[M-H]-	-0.18	L-Arogenate	http://www.genome.jp/dbget-bin/www_bget?cpd:C00826
227.067	1	C9H12N2O5	[M-H]-	-0.06	Deoxyuridine	http://www.genome.jp/dbget-bin/www_bget?cpd:C00526
228.051	2	C9H11NO6	[M-H]-	-0.05	4-(L-Alanin-3-yl)-2-hydroxy-cis,cis-muconate 6-semialdehyde, 5-(L-Alanin-3-yl)-2-hydroxy-cis,cis-muconate 6-semialdehyde	http://www.genome.jp/dbget-bin/www_bget?cpd:C04796 - http://www.genome.jp/dbget-bin/www_bget?cpd:C04797
230.067	1	C9H13NO6	[M-H]-	-0.05	N-Acetyl-L-2-amino-6-oxopimelate	http://www.genome.jp/dbget-bin/www_bget?cpd:C05539
231.114	1	C13H16N2O2	[M-H]-	-0.08	Melatonin	http://www.genome.jp/dbget-bin/www_bget?cpd:C01598
232.062	1	C12H11NO4	[M-H]-	-0.08	2-Hydroxy-6-oxo-(2-aminophenyl)-hexa-2,4-dienoate	http://www.genome.jp/dbget-bin/www_bget?cpd:C08062
241.083	1	C10H14N2O5	[M-H]-	-0.06	Thymidine	http://www.genome.jp/dbget-bin/www_bget?cpd:C00214
243.062	1	C9H12N2O6	[M-H]-	0.05	Uridine	http://www.genome.jp/dbget-bin/www_bget?cpd:C00299
249.055	1	C8H14N2O5S	[M-H]-	-0.08	gamma-L-Glutamyl-L-cysteine	http://www.genome.jp/dbget-bin/www_bget?cpd:C00669
255.099	1	C11H16N2O5	[M-H]-	-0.23	(1-Ribosylimidazole)-4-acetate	http://www.genome.jp/dbget-bin/www_bget?cpd:C05131
263.104	1	C13H16N2O4	[M-H]-	-0.04	Formyl-N-acetyl-5-methoxykynurenamine	http://www.genome.jp/dbget-bin/www_bget?cpd:C05642
266.089	2	C10H13N5O4	[M-H]-	-0.08	Adenosine, Deoxyguanosine	http://www.genome.jp/dbget-bin/www_bget?cpd:C00212 - http://www.genome.jp/dbget-bin/www_bget?cpd:C00330
277.123	1	C11H22N2O4S	[M-H]-	-0.09	Pantetheine	http://www.genome.jp/dbget-bin/www_bget?cpd:C00831
283.068	1	C10H12N4O6	[M-H]-	-0.08	Xanthosine	http://www.genome.jp/dbget-bin/www_bget?cpd:C01762
288.072	1	C11H15NO8	[M-H]-	-0.07	N-Succinyl-2-L-amino-6-oxoheptanedioate	http://www.genome.jp/dbget-bin/www_bget?cpd:C04462
289.104	1	C11H18N2O7	[M-H]-	-0.07	N-Succinyl-LL-2,6-diaminoheptanedioate	http://www.genome.jp/dbget-bin/www_bget?cpd:C04421
306.077	1	C10H17N3O6S	[M-H]-	-0.03	Glutathione	http://www.genome.jp/dbget-bin/www_bget?cpd:C00051
313.061	1	C10H20O7P2	[M-H]-	0.15	Geranyl diphosphate	http://www.genome.jp/dbget-bin/www_bget?cpd:C00341
315.066	1	C12H16N2O6S	[M-H]-	0.04	Cysteinyldopa	http://www.genome.jp/dbget-bin/www_bget?cpd:C17935
321.113	1	C12H22N2O6S	[M-H]-	-0.08	N-((R)-Pantothenoyl)-L-cysteine	http://www.genome.jp/dbget-bin/www_bget?cpd:C04079
325.115	1	C13H18N4O6	[M-H]-	-0.03	6,7-Dimethyl-8-(D-ribityl)lumazine	http://www.genome.jp/dbget-bin/www_bget?cpd:C04332
327.095	1	C12H16N4O7	[M-H]-	-0.03	7-Hydroxy-6-methyl-8-ribityl lumazine	http://www.genome.jp/dbget-bin/www_bget?cpd:C05995
328.045	2	C10H12N5O6P	[M-H]-	-0.03	2',3-Cyclic AMP, 3',5-Cyclic AMP	http://www.genome.jp/dbget-bin/www_bget?cpd:C02353 - http://www.genome.jp/dbget-bin/www_bget?cpd:C00575
334.071	1	C11H17N3O7S	[M-H]-	-0.05	S-Formylglutathione	http://www.genome.jp/dbget-bin/www_bget?cpd:C01031
337.044	1	C10H15N2O9P	[M-H]-	0.31	1-(5-Phosphoribosyl)imidazole-4-acetate	http://www.genome.jp/dbget-bin/www_bget?cpd:C04437
346.056	3	C10H14N5O7P	[M-H]-	0.01	3-AMP, AMP, dGMP	http://www.genome.jp/dbget-bin/www_bget?cpd:C01367 - http://www.genome.jp/dbget-bin/www_bget?cpd:C00020 - http://www.genome.jp/dbget-bin/www_bget?cpd:C00968
357.089	1	C11H23N2O7PS	[M-H]-	-0.02	Pantetheine 4-phosphate	http://www.genome.jp/dbget-bin/www_bget?cpd:C01134
362.099	1	C16H17N3O7	[M-H]-	0.02	7,8-Didemethyl-8-hydroxy-5-deazariboflavin	http://www.genome.jp/dbget-bin/www_bget?cpd:C19154
375.131	1	C17H20N4O6	[M-H]-	0.08	Riboflavin	http://www.genome.jp/dbget-bin/www_bget?cpd:C00255
378.098	1	C13H21N3O8S	[M-H]-	0.03	(R)-S-Lactoylglutathione	http://www.genome.jp/dbget-bin/www_bget?cpd:C03451
383.114	1	C14H20N6O5S	[M-H]-	0.03	S-Adenosyl-L-homocysteine	http://www.genome.jp/dbget-bin/www_bget?cpd:C00021
397.13	1	C15H22N6O5S	[M-H]-	0.15	S-Adenosyl-L-methionine	http://www.genome.jp/dbget-bin/www_bget?cpd:C00019
455.097	1	C17H21N4O9P	[M-H]-	0.07	FMN	http://www.genome.jp/dbget-bin/www_bget?cpd:C00061
a) m/z values detected by FT-ICR-MS analysis
b) number of metabolite names assigned to the m/z
c) molecular formulae assigned
d) error in ppm between the measured masses and the masses of the assigned metabolites
e) names of the metabolites assigned
f) links to the compound description in the KEGG database

## Sheet: -Pi T3
m/za	No. metabolite namesb	Empirical formulac	Ion form	Mass error (ppm)d	KEGG compounde	Compound featuresf
157.051	1	C7H10O4	[M-H]-	0.09	2-Isopropylmaleate	http://www.genome.jp/dbget-bin/www_bget?cpd:C02631
170.046	1	C7H9NO4	[M-H]-	0.07	2,3,4,5-Tetrahydrodipicolinate	http://www.genome.jp/dbget-bin/www_bget?cpd:C03972
175.061	2	C7H12O5	[M-H]-	0.07	(2R,3S)-3-Isopropylmalate, alpha-Isopropylmalate	http://www.genome.jp/dbget-bin/www_bget?cpd:C04411 - http://www.genome.jp/dbget-bin/www_bget?cpd:C02504
177.034	1	C5H10N2O3S	[M-H]-	0.03	Cys-Gly	http://www.genome.jp/dbget-bin/www_bget?cpd:C01419
180.067	2	C9H11NO3	[M-H]-	-0.2	3-Amino-3-(4-hydroxyphenyl)propanoate, L-Tyrosine	http://www.genome.jp/dbget-bin/www_bget?cpd:C04368 - http://www.genome.jp/dbget-bin/www_bget?cpd:C00082
182.046	1	C8H9NO4	[M-H]-	0.02	3-Hydroxy-4-hydroxymethyl-2-methylpyridine-5-carboxylate, 4-Pyridoxate	http://www.genome.jp/dbget-bin/www_bget?cpd:C04773 - http://www.genome.jp/dbget-bin/www_bget?cpd:C00847
182.082	2	C9H13NO3	[M-H]-	0.03	L-Adrenaline, L-Normetanephrine	http://www.genome.jp/dbget-bin/www_bget?cpd:C00788 - http://www.genome.jp/dbget-bin/www_bget?cpd:C05589
188.056	1	C7H11NO5	[M-H]-	0.01	L-2-Amino-6-oxoheptanedioate	http://www.genome.jp/dbget-bin/www_bget?cpd:C03871
189.088	2	C7H14N2O4	[M-H]-	0.04	LL-2,6-Diaminoheptanedioate, meso-2,6-Diaminoheptanedioate	http://www.genome.jp/dbget-bin/www_bget?cpd:C00666 - http://www.genome.jp/dbget-bin/www_bget?cpd:C00680
190.051	1	C10H9NO3	[M-H]-	0.01	5-Hydroxyindoleacetate	http://www.genome.jp/dbget-bin/www_bget?cpd:C05635
194.046	2	C9H9NO4	[M-H]-	-0.04	2-Carboxy-2,3-dihydro-5,6-dihydroxyindole, Dopaquinone	http://www.genome.jp/dbget-bin/www_bget?cpd:C05604 - http://www.genome.jp/dbget-bin/www_bget?cpd:C00822
206.082	2	C11H13NO3	[M-H]-	-0.04	N-Acetyl-D-phenylalanine, N-Acetyl-L-phenylalanine	http://www.genome.jp/dbget-bin/www_bget?cpd:C05620 - http://www.genome.jp/dbget-bin/www_bget?cpd:C03519
216.051	1	C8H11NO6	[M-H]-	-0.04	2-(Hydroxymethyl)-3-(acetamidomethylene)succinate	http://www.genome.jp/dbget-bin/www_bget?cpd:C04690
220.083	2	C8H15NO6	[M-H]-	-0.07	N-Acetyl-D-glucosamine, N-Acetyl-D-mannosamine	http://www.genome.jp/dbget-bin/www_bget?cpd:C00140 - http://www.genome.jp/dbget-bin/www_bget?cpd:C00645
226.072	1	C10H13NO5	[M-H]-	-0.18	L-Arogenate	http://www.genome.jp/dbget-bin/www_bget?cpd:C00826
227.067	1	C9H12N2O5	[M-H]-	-0.06	Deoxyuridine	http://www.genome.jp/dbget-bin/www_bget?cpd:C00526
230.067	1	C9H13NO6	[M-H]-	-0.05	N-Acetyl-L-2-amino-6-oxopimelate	http://www.genome.jp/dbget-bin/www_bget?cpd:C05539
231.114	1	C13H16N2O2	[M-H]-	-0.08	Melatonin	http://www.genome.jp/dbget-bin/www_bget?cpd:C01598
241.083	1	C10H14N2O5	[M-H]-	-0.06	Thymidine	http://www.genome.jp/dbget-bin/www_bget?cpd:C00214
243.062	1	C9H12N2O6	[M-H]-	0.05	Uridine	http://www.genome.jp/dbget-bin/www_bget?cpd:C00299
249.055	1	C8H14N2O5S	[M-H]-	-0.08	gamma-L-Glutamyl-L-cysteine	http://www.genome.jp/dbget-bin/www_bget?cpd:C00669
263.104	1	C13H16N2O4	[M-H]-	-0.04	Formyl-N-acetyl-5-methoxykynurenamine	http://www.genome.jp/dbget-bin/www_bget?cpd:C05642
266.089	1	C10H13N5O4	[M-H]-	-0.08	Adenosine	http://www.genome.jp/dbget-bin/www_bget?cpd:C00212
277.123	1	C11H22N2O4S	[M-H]-	-0.09	Pantetheine	http://www.genome.jp/dbget-bin/www_bget?cpd:C00831
288.072	1	C11H15NO8	[M-H]-	-0.07	N-Succinyl-2-L-amino-6-oxoheptanedioate	http://www.genome.jp/dbget-bin/www_bget?cpd:C04462
289.104	1	C11H18N2O7	[M-H]-	-0.07	N-Succinyl-LL-2,6-diaminoheptanedioate	http://www.genome.jp/dbget-bin/www_bget?cpd:C04421
306.077	1	C10H17N3O6S	[M-H]-	-0.03	Glutathione	http://www.genome.jp/dbget-bin/www_bget?cpd:C00051
315.066	1	C12H16N2O6S	[M-H]-	0.04	Cysteinyldopa	http://www.genome.jp/dbget-bin/www_bget?cpd:C17935
325.115	1	C13H18N4O6	[M-H]-	-0.03	6,7-Dimethyl-8-(D-ribityl)lumazine	http://www.genome.jp/dbget-bin/www_bget?cpd:C04332
327.095	1	C12H16N4O7	[M-H]-	-0.03	7-Hydroxy-6-methyl-8-ribityl lumazine	http://www.genome.jp/dbget-bin/www_bget?cpd:C05995
357.089	1	C11H23N2O7PS	[M-H]-	-0.02	Pantetheine 4-phosphate	http://www.genome.jp/dbget-bin/www_bget?cpd:C01134
362.099	1	C16H17N3O7	[M-H]-	0.02	7,8-Didemethyl-8-hydroxy-5-deazariboflavin	http://www.genome.jp/dbget-bin/www_bget?cpd:C19154
375.131	1	C17H20N4O6	[M-H]-	0.08	Riboflavin	http://www.genome.jp/dbget-bin/www_bget?cpd:C00255
378.098	1	C13H21N3O8S	[M-H]-	0.03	(R)-S-Lactoylglutathione	http://www.genome.jp/dbget-bin/www_bget?cpd:C03451
383.114	1	C14H20N6O5S	[M-H]-	0.03	S-Adenosyl-L-homocysteine	http://www.genome.jp/dbget-bin/www_bget?cpd:C00021
397.13	1	C15H22N6O5S	[M-H]-	0.15	S-Adenosyl-L-methionine	http://www.genome.jp/dbget-bin/www_bget?cpd:C00019
455.097	1	C17H21N4O9P	[M-H]-	0.07	FMN	http://www.genome.jp/dbget-bin/www_bget?cpd:C00061
a) m/z values detected by FT-ICR-MS analysis
b) number of metabolite names assigned to the m/z
c) molecular formulae assigned
d) error in ppm between the measured masses and the masses of the assigned metabolites
e) names of the metabolites assigned
f) links to the compound description in the KEGG database

## Sheet: +Pi T1
m/za	No. metabolite namesb	Empirical formulac	Ion form	Mass error (ppm)d	KEGG compounde	Compound featuresf
157.051	1	C7H10O4	[M-H]-	0.09	2-Isopropylmaleate	http://www.genome.jp/dbget-bin/www_bget?cpd:C02631
159.03	1	C6H8O5	[M-H]-	0.1	['2-Oxoadipate	http://www.genome.jp/dbget-bin/www_bget?cpd:C00322
160.062	1	C6H11NO4	[M-H]-	0.09	L-2-Aminoadipate	http://www.genome.jp/dbget-bin/www_bget?cpd:C00956
164.035	3	C8H7NO3	[M-H]-	0.06	4-Pyridoxolactone, 5-Pyridoxolactone, Formylanthranilate	http://www.genome.jp/dbget-bin/www_bget?cpd:C00971 - http://www.genome.jp/dbget-bin/www_bget?cpd:C06052 - http://www.genome.jp/dbget-bin/www_bget?cpd:C05653
164.072	2	C9H11NO2	[M-H]-	0.06	D-Phenylalanine, L-Phenylalanine	http://www.genome.jp/dbget-bin/www_bget?cpd:C02265 - http://www.genome.jp/dbget-bin/www_bget?cpd:C00079
168.03	1	C7H7NO4	[M-H]-	0.38	3-Methylpyrrole-2,4-dicarboxylic acid	http://www.genome.jp/dbget-bin/www_bget?cpd:C12477
170.046	1	C7H9NO4	[M-H]-	0.07	2,3,4,5-Tetrahydrodipicolinate	http://www.genome.jp/dbget-bin/www_bget?cpd:C03972
173.046	1	C7H10O5	[M-H]-	0.05	(2S)-2-Isopropyl-3-oxosuccinate	http://www.genome.jp/dbget-bin/www_bget?cpd:C04236
175.061	2	C7H12O5	[M-H]-	0.07	(2R,3S)-3-Isopropylmalate, alpha-Isopropylmalate	http://www.genome.jp/dbget-bin/www_bget?cpd:C04411 - http://www.genome.jp/dbget-bin/www_bget?cpd:C02504
177.034	1	C5H10N2O3S	[M-H]-	0.03	Cys-Gly	http://www.genome.jp/dbget-bin/www_bget?cpd:C01419
179.035	3	C9H8O4	[M-H]-	0.06	2-Hydroxy-3-(4-hydroxyphenyl)propenoate, 3-(4-Hydroxyphenyl)pyruvate, trans-2,3-Dihydroxycinnamate	http://www.genome.jp/dbget-bin/www_bget?cpd:C05350 - http://www.genome.jp/dbget-bin/www_bget?cpd:C01179 - http://www.genome.jp/dbget-bin/www_bget?cpd:C12623
180.067	2	C9H11NO3	[M-H]-	-0.2	3-Amino-3-(4-hydroxyphenyl)propanoate, L-Tyrosine	http://www.genome.jp/dbget-bin/www_bget?cpd:C04368 - http://www.genome.jp/dbget-bin/www_bget?cpd:C00082
181.051	5	C9H10O4	[M-H]-	0.02	3,4-Dihydroxyphenylpropanoate, 3-(2,3-Dihydroxyphenyl)propanoate, 3-(4-Hydroxyphenyl)lactate, 3-Methoxy-4-hydroxyphenylglycolaldehyde, Homovanillate, cis-3-(3-Carboxyethenyl)-3,5-cyclohexadiene-1,2-diol	http://www.genome.jp/dbget-bin/www_bget?cpd:C10447 - http://www.genome.jp/dbget-bin/www_bget?cpd:C04044 - http://www.genome.jp/dbget-bin/www_bget?cpd:C03672 - http://www.genome.jp/dbget-bin/www_bget?cpd:C05583 - http://www.genome.jp/dbget-bin/www_bget?cpd:C05582 - http://www.genome.jp/dbget-bin/www_bget?cpd:C12622
182.046	2	C8H9NO4	[M-H]-	0.02	3-Hydroxy-4-hydroxymethyl-2-methylpyridine-5-carboxylate, 4-Pyridoxate	http://www.genome.jp/dbget-bin/www_bget?cpd:C04773 - http://www.genome.jp/dbget-bin/www_bget?cpd:C00847
182.082	2	C9H13NO3	[M-H]-	0.03	L-Adrenaline, L-Normetanephrine	http://www.genome.jp/dbget-bin/www_bget?cpd:C00788 - http://www.genome.jp/dbget-bin/www_bget?cpd:C05589
185.009	7	C7H6O6	[M-H]-	0	2-Carboxy-2,5-dihydro-5-oxofuran-2-acetate, 2-Hydroxy-2-hydropyrone-4,6-dicarboxylate, 3-Carboxy-2,5-dihydro-5-oxofuran-2-acetate, 3-Carboxy-cis,cis-muconate, 3-Fumarylpyruvate, 4-Carboxy-2-hydroxymuconate semialdehyde, Maleylpyruvate	http://www.genome.jp/dbget-bin/www_bget?cpd:C01278 - http://www.genome.jp/dbget-bin/www_bget?cpd:C05375 - http://www.genome.jp/dbget-bin/www_bget?cpd:C04553 - http://www.genome.jp/dbget-bin/www_bget?cpd:C01163 - http://www.genome.jp/dbget-bin/www_bget?cpd:C02514 - http://www.genome.jp/dbget-bin/www_bget?cpd:C04484 - http://www.genome.jp/dbget-bin/www_bget?cpd:C02167
188.056	1	C7H11NO5	[M-H]-	0.01	L-2-Amino-6-oxoheptanedioate	http://www.genome.jp/dbget-bin/www_bget?cpd:C03871
191.035	2	C10H8O4	[M-H]-	-0.05	2-Hydroxychromene-2-carboxylate, trans-O-Hydroxybenzylidenepyruvate	http://www.genome.jp/dbget-bin/www_bget?cpd:C06204 - http://www.genome.jp/dbget-bin/www_bget?cpd:C06203
194.046	2	C9H9NO4	[M-H]-	-0.04	2-Carboxy-2,3-dihydro-5,6-dihydroxyindole, Dopaquinone	http://www.genome.jp/dbget-bin/www_bget?cpd:C05604 - http://www.genome.jp/dbget-bin/www_bget?cpd:C00822
196.062	2	C9H11NO4	[M-H]-	-0.01	3,4-Dihydroxy-L-phenylalanine, N-Hydroxy-L-tyrosine	http://www.genome.jp/dbget-bin/www_bget?cpd:C00355 - http://www.genome.jp/dbget-bin/www_bget?cpd:C03004
196.098	1	C10H15NO3	[M-H]-	0.01	L-Metanephrine	http://www.genome.jp/dbget-bin/www_bget?cpd:C05588
197.046	3	C9H10O5	[M-H]-	-0.02	3-(3,4-Dihydroxyphenyl)lactate, 3-Methoxy-4-hydroxymandelate, Syringic acid	http://www.genome.jp/dbget-bin/www_bget?cpd:C01207 - http://www.genome.jp/dbget-bin/www_bget?cpd:C05584 - http://www.genome.jp/dbget-bin/www_bget?cpd:C10833
199.025	4	C8H8O6	[M-H]-	-0.02	2-Hydroxy-5-carboxymethylmuconate semialdehyde, 4-Fumarylacetoacetate, 4-Maleylacetoacetate	http://www.genome.jp/dbget-bin/www_bget?cpd:C04642 - http://www.genome.jp/dbget-bin/www_bget?cpd:C01061 - http://www.genome.jp/dbget-bin/www_bget?cpd:C01036
202.051	1	C11H9NO3	[M-H]-	-0.12	Indolepyruvate	http://www.genome.jp/dbget-bin/www_bget?cpd:C00331
204.067	1	C11H11NO3	[M-H]-	-0.02	Indolelactate	http://www.genome.jp/dbget-bin/www_bget?cpd:C02043
206.082	2	C11H13NO3	[M-H]-	-0.04	N-Acetyl-D-phenylalanine, N-Acetyl-L-phenylalanine	http://www.genome.jp/dbget-bin/www_bget?cpd:C05620 - http://www.genome.jp/dbget-bin/www_bget?cpd:C03519
207.078	1	C10H12N2O3	[M-H]-	-0.05	L-Kynurenine	http://www.genome.jp/dbget-bin/www_bget?cpd:C00328
212.056	1	C9H11NO5	[M-H]-	0.16	N,N-Dihydroxy-L-tyrosine	http://www.genome.jp/dbget-bin/www_bget?cpd:C15503
213.017	2	C5H11O7P	[M-H]-	-0.03	2-Deoxy-D-ribose 1-phosphate, 2-Deoxy-D-ribose 5-phosphate	http://www.genome.jp/dbget-bin/www_bget?cpd:C00672 - http://www.genome.jp/dbget-bin/www_bget?cpd:C00673
213.04	1	C9H10O6	[M-H]-	-0.05	2-Hydroxy-6-oxonona-2,4-diene-1,9-dioate	http://www.genome.jp/dbget-bin/www_bget?cpd:C04479
216.051	1	C8H11NO6	[M-H]-	-0.04	2-(Hydroxymethyl)-3-(acetamidomethylene)succinate	http://www.genome.jp/dbget-bin/www_bget?cpd:C04690
217.051	1	C12H10O4	[M-H]-	0.11	["2,2',3-Trihydroxydiphenylether"]	http://www.genome.jp/dbget-bin/www_bget?cpd:C07733
219.077	1	C11H12N2O3	[M-H]-	-0.08	5-Hydroxy-L-tryptophan	http://www.genome.jp/dbget-bin/www_bget?cpd:C00643
221.046	3	C11H10O5	[M-H]-	-0.09	2-Hydroxy-4-hydroxymethylbenzalpyruvate, 2-Hydroxy-7-hydroxymethylchromene-2-carboxylate, 2-Succinylbenzoate	http://www.genome.jp/dbget-bin/www_bget?cpd:C14107 - http://www.genome.jp/dbget-bin/www_bget?cpd:C14106 - http://www.genome.jp/dbget-bin/www_bget?cpd:C02730
224.056	1	C10H11NO5	[M-H]-	-0.1	4-Amino-4-deoxychorismate	http://www.genome.jp/dbget-bin/www_bget?cpd:C11355
225.04	3	C10H10O6	[M-H]-	-0.05	Chorismate, Isochorismate, Prephenate	http://www.genome.jp/dbget-bin/www_bget?cpd:C00251 - http://www.genome.jp/dbget-bin/www_bget?cpd:C00885 - http://www.genome.jp/dbget-bin/www_bget?cpd:C00254
226.036	3	C9H9NO6	[M-H]-	-0.02	5-(2-Carboxyethyl)-4,6-dihydroxypicolinate, Stizolobate, Stizolobinate	http://www.genome.jp/dbget-bin/www_bget?cpd:C05655 - http://www.genome.jp/dbget-bin/www_bget?cpd:C06047 - http://www.genome.jp/dbget-bin/www_bget?cpd:C06048
226.072	1	C10H13NO5	[M-H]-	-0.18	L-Arogenate	http://www.genome.jp/dbget-bin/www_bget?cpd:C00826
227.067	1	C9H12N2O5	[M-H]-	-0.06	Deoxyuridine	http://www.genome.jp/dbget-bin/www_bget?cpd:C00526
228.051	2	C9H11NO6	[M-H]-	-0.05	4-(L-Alanin-3-yl)-2-hydroxy-cis,cis-muconate 6-semialdehyde, 5-(L-Alanin-3-yl)-2-hydroxy-cis,cis-muconate 6-semialdehyde	http://www.genome.jp/dbget-bin/www_bget?cpd:C04796 - http://www.genome.jp/dbget-bin/www_bget?cpd:C04797
230.067	1	C9H13NO6	[M-H]-	-0.05	N-Acetyl-L-2-amino-6-oxopimelate	http://www.genome.jp/dbget-bin/www_bget?cpd:C05539
231.114	1	C13H16N2O2	[M-H]-	-0.08	Melatonin	http://www.genome.jp/dbget-bin/www_bget?cpd:C01598
235.072	1	C11H12N2O4	[M-H]-	0.02	L-Formylkynurenine	http://www.genome.jp/dbget-bin/www_bget?cpd:C02700
239.056	1	C11H12O6	[M-H]-	-0.06	(1R,6R)-6-Hydroxy-2-succinylcyclohexa-2,4-diene-1-carboxylate	http://www.genome.jp/dbget-bin/www_bget?cpd:C05817
241.083	1	C10H14N2O5	[M-H]-	-0.06	Thymidine	http://www.genome.jp/dbget-bin/www_bget?cpd:C00214
247.109	1	C13H16N2O3	[M-H]-	-0.04	6-Hydroxymelatonin	http://www.genome.jp/dbget-bin/www_bget?cpd:C05643
249.04	1	C12H10O6	[M-H]-	-0.09	['2-Hydroxy-6-oxo-6-(2-hydroxyphenoxy)-hexa-2,4-dienoate']	http://www.genome.jp/dbget-bin/www_bget?cpd:C07734
251.067	1	C11H12N2O5	[M-H]-	-0.07	5-Hydroxy-N-formylkynurenine	http://www.genome.jp/dbget-bin/www_bget?cpd:C05648
263.104	1	C13H16N2O4	[M-H]-	-0.04	Formyl-N-acetyl-5-methoxykynurenamine	http://www.genome.jp/dbget-bin/www_bget?cpd:C05642
266.089	2	C10H13N5O4	[M-H]-	-0.08	Adenosine, Deoxyguanosine	http://www.genome.jp/dbget-bin/www_bget?cpd:C00212 - http://www.genome.jp/dbget-bin/www_bget?cpd:C00330
267.073	1	C10H12N4O5	[M-H]-	-0.05	Inosine	http://www.genome.jp/dbget-bin/www_bget?cpd:C00294
277.123	1	C11H22N2O4S	[M-H]-	-0.09	Pantetheine	http://www.genome.jp/dbget-bin/www_bget?cpd:C00831
282.084	1	C10H13N5O5	[M-H]-	-0.06	Guanosine	http://www.genome.jp/dbget-bin/www_bget?cpd:C00387
283.068	1	C10H12N4O6	[M-H]-	-0.08	Xanthosine	http://www.genome.jp/dbget-bin/www_bget?cpd:C01762
288.072	1	C11H15NO8	[M-H]-	-0.07	N-Succinyl-2-L-amino-6-oxoheptanedioate	http://www.genome.jp/dbget-bin/www_bget?cpd:C04462
289.104	1	C11H18N2O7	[M-H]-	-0.07	N-Succinyl-LL-2,6-diaminoheptanedioate	http://www.genome.jp/dbget-bin/www_bget?cpd:C04421
306.077	1	C10H17N3O6S	[M-H]-	-0.03	Glutathione	http://www.genome.jp/dbget-bin/www_bget?cpd:C00051
325.115	1	C13H18N4O6	[M-H]-	-0.03	6,7-Dimethyl-8-(D-ribityl)lumazine	http://www.genome.jp/dbget-bin/www_bget?cpd:C04332
327.072	1	C14H16O9	[M-H]-	-0.01	2-Succinyl-5-enolpyruvyl-6-hydroxy-3-cyclohexene-1-carboxylate	http://www.genome.jp/dbget-bin/www_bget?cpd:C16519
327.095	1	C12H16N4O7	[M-H]-	-0.03	7-Hydroxy-6-methyl-8-ribityl lumazine	http://www.genome.jp/dbget-bin/www_bget?cpd:C05995
328.045	2	C10H12N5O6P	[M-H]-	-0.03	2',3-Cyclic AMP, 3',5-Cyclic AMP	http://www.genome.jp/dbget-bin/www_bget?cpd:C02353 - http://www.genome.jp/dbget-bin/www_bget?cpd:C00575
337.055	1	C9H15N4O8P	[M-H]-	-0.18	['1-(5-Phosphoribosyl)-5-amino-4-imidazolecarboxamide']	http://www.genome.jp/dbget-bin/www_bget?cpd:C04677
346.056	3	C10H14N5O7P	[M-H]-	0.01	3-AMP, AMP, dGMP	http://www.genome.jp/dbget-bin/www_bget?cpd:C01367 - http://www.genome.jp/dbget-bin/www_bget?cpd:C00020 - http://www.genome.jp/dbget-bin/www_bget?cpd:C00968
348.049	2	C12H16NO9P	[M-H]-	0.06	1-(2-Carboxyphenylamino)-1-deoxy-D-ribulose 5-phosphate, N-(5-Phospho-D-ribosyl)anthranilate	http://www.genome.jp/dbget-bin/www_bget?cpd:C01302 - http://www.genome.jp/dbget-bin/www_bget?cpd:C04302
357.089	1	C11H23N2O7PS	[M-H]-	-0.02	Pantetheine 4-phosphate	http://www.genome.jp/dbget-bin/www_bget?cpd:C01134
362.099	1	C16H17N3O7	[M-H]-	0.02	7,8-Didemethyl-8-hydroxy-5-deazariboflavin	http://www.genome.jp/dbget-bin/www_bget?cpd:C19154
375.131	1	C17H20N4O6	[M-H]-	0.08	Riboflavin	http://www.genome.jp/dbget-bin/www_bget?cpd:C00255
378.098	1	C13H21N3O8S	[M-H]-	0.03	(R)-S-Lactoylglutathione	http://www.genome.jp/dbget-bin/www_bget?cpd:C03451
383.114	1	C14H20N6O5S	[M-H]-	0.03	S-Adenosyl-L-homocysteine	http://www.genome.jp/dbget-bin/www_bget?cpd:C00021
450.082	1	C17H18N5O8P	[M-H]-	-0.33	5-Benzoylphosphoadenosine	http://www.genome.jp/dbget-bin/www_bget?cpd:C06433
453.066	1	C13H19N4O12P	[M-H]-	-0.01	1-(5-Phosphoribosyl)-5-amino-4-(N-succinocarboxamide)-imidazole	http://www.genome.jp/dbget-bin/www_bget?cpd:C04823
455.097	1	C17H21N4O9P	[M-H]-	0.07	FMN	http://www.genome.jp/dbget-bin/www_bget?cpd:C00061
611.145	1	C20H32N6O12S2	[M-H]-	0.57	Glutathione disulfide	http://www.genome.jp/dbget-bin/www_bget?cpd:C00127
a) m/z values detected by FT-ICR-MS analysis
b) number of metabolite names assigned to the m/z
c) molecular formulae assigned
d) error in ppm between the measured masses and the masses of the assigned metabolites
e) names of the metabolites assigned
f) links to the compound description in the KEGG database

## Sheet: +Pi T2
m/za	No. metabolite namesb	Empirical formulac	Ion form	Mass error (ppm)d	KEGG compounde	Compound featuresf
157.051	1	C7H10O4	[M-H]-	0.09	2-Isopropylmaleate	http://www.genome.jp/dbget-bin/www_bget?cpd:C02631
158.082	1	C7H13NO3	[M-H]-	0.08	5-Acetamidopentanoate	http://www.genome.jp/dbget-bin/www_bget?cpd:C03087
159.03	1	C6H8O5	[M-H]-	0.1	['2-Oxoadipate	http://www.genome.jp/dbget-bin/www_bget?cpd:C00322
160.062	1	C6H11NO4	[M-H]-	0.09	L-2-Aminoadipate	http://www.genome.jp/dbget-bin/www_bget?cpd:C00956
162.056	1	C9H9NO2	[M-H]-	0.09	3-Methyldioxyindole	http://www.genome.jp/dbget-bin/www_bget?cpd:C05834
164.035	3	C8H7NO3	[M-H]-	0.06	4-Pyridoxolactone, 5-Pyridoxolactone, Formylanthranilate	http://www.genome.jp/dbget-bin/www_bget?cpd:C00971 - http://www.genome.jp/dbget-bin/www_bget?cpd:C06052 - http://www.genome.jp/dbget-bin/www_bget?cpd:C05653
164.072	2	C9H11NO2	[M-H]-	0.06	D-Phenylalanine, L-Phenylalanine	http://www.genome.jp/dbget-bin/www_bget?cpd:C02265 - http://www.genome.jp/dbget-bin/www_bget?cpd:C00079
167.035	4	C8H8O4	[M-H]-	0.08	(S)-4-Hydroxymandelate, 3,4-Dihydroxymandelaldehyde, 3,4-Dihydroxyphenylacetate, Homogentisate	http://www.genome.jp/dbget-bin/www_bget?cpd:C03198 - http://www.genome.jp/dbget-bin/www_bget?cpd:C05577 - http://www.genome.jp/dbget-bin/www_bget?cpd:C01161 - http://www.genome.jp/dbget-bin/www_bget?cpd:C00544
168.03	1	C7H7NO4	[M-H]-	0.38	3-Methylpyrrole-2,4-dicarboxylic acid	http://www.genome.jp/dbget-bin/www_bget?cpd:C12477
170.046	1	C7H9NO4	[M-H]-	0.07	2,3,4,5-Tetrahydrodipicolinate	http://www.genome.jp/dbget-bin/www_bget?cpd:C03972
173.046	2	C7H10O5	[M-H]-	0.05	(2S)-2-Isopropyl-3-oxosuccinate, Shikimate	http://www.genome.jp/dbget-bin/www_bget?cpd:C04236 - http://www.genome.jp/dbget-bin/www_bget?cpd:C00493
174.056	3	C10H9NO2	[M-H]-	0.05	5-Hydroxyindoleacetaldehyde, Indole-3-acetate, N-Acetylindoxyl	http://www.genome.jp/dbget-bin/www_bget?cpd:C05634 - http://www.genome.jp/dbget-bin/www_bget?cpd:C00954 - http://www.genome.jp/dbget-bin/www_bget?cpd:C02298
177.034	1	C5H10N2O3S	[M-H]-	0.03	Cys-Gly	http://www.genome.jp/dbget-bin/www_bget?cpd:C01419
179.035	3	C9H8O4	[M-H]-	0.06	2-Hydroxy-3-(4-hydroxyphenyl)propenoate, 3-(4-Hydroxyphenyl)pyruvate, trans-2,3-Dihydroxycinnamate	http://www.genome.jp/dbget-bin/www_bget?cpd:C05350 - http://www.genome.jp/dbget-bin/www_bget?cpd:C01179 - http://www.genome.jp/dbget-bin/www_bget?cpd:C12623
180.03	1	C8H7NO4	[M-H]-	0.01	2-Methyl-3-hydroxy-5-formylpyridine-4-carboxylate	http://www.genome.jp/dbget-bin/www_bget?cpd:C06050
180.067	2	C9H11NO3	[M-H]-	-0.2	3-Amino-3-(4-hydroxyphenyl)propanoate, L-Tyrosine	http://www.genome.jp/dbget-bin/www_bget?cpd:C04368 - http://www.genome.jp/dbget-bin/www_bget?cpd:C00082
181.051	6	C9H10O4	[M-H]-	0.02	3,4-Dihydroxyphenylpropanoate, 3-(2,3-Dihydroxyphenyl)propanoate, 3-(4-Hydroxyphenyl)lactate, 3-Methoxy-4-hydroxyphenylglycolaldehyde, Homovanillate, cis-3-(3-Carboxyethenyl)-3,5-cyclohexadiene-1,2-diol	http://www.genome.jp/dbget-bin/www_bget?cpd:C10447 - http://www.genome.jp/dbget-bin/www_bget?cpd:C04044 - http://www.genome.jp/dbget-bin/www_bget?cpd:C03672 - http://www.genome.jp/dbget-bin/www_bget?cpd:C05583 - http://www.genome.jp/dbget-bin/www_bget?cpd:C05582 - http://www.genome.jp/dbget-bin/www_bget?cpd:C12622
182.046	2	C8H9NO4	[M-H]-	0.02	3-Hydroxy-4-hydroxymethyl-2-methylpyridine-5-carboxylate, 4-Pyridoxate	http://www.genome.jp/dbget-bin/www_bget?cpd:C04773 - http://www.genome.jp/dbget-bin/www_bget?cpd:C00847
182.082	2	C9H13NO3	[M-H]-	0.03	L-Adrenaline, L-Normetanephrine	http://www.genome.jp/dbget-bin/www_bget?cpd:C00788 - http://www.genome.jp/dbget-bin/www_bget?cpd:C05589
183.03	2	C8H8O5	[M-H]-	0.02	3,4-Dihydroxymandelate, 3-O-Methylgallate	http://www.genome.jp/dbget-bin/www_bget?cpd:C05580 - http://www.genome.jp/dbget-bin/www_bget?cpd:C05616
185.009	7	C7H6O6	[M-H]-	0	2-Carboxy-2,5-dihydro-5-oxofuran-2-acetate, 2-Hydroxy-2-hydropyrone-4,6-dicarboxylate, 3-Carboxy-2,5-dihydro-5-oxofuran-2-acetate, 3-Carboxy-cis,cis-muconate, 3-Fumarylpyruvate, 4-Carboxy-2-hydroxymuconate semialdehyde, Maleylpyruvate	http://www.genome.jp/dbget-bin/www_bget?cpd:C01278 - http://www.genome.jp/dbget-bin/www_bget?cpd:C05375 - http://www.genome.jp/dbget-bin/www_bget?cpd:C04553 - http://www.genome.jp/dbget-bin/www_bget?cpd:C01163 - http://www.genome.jp/dbget-bin/www_bget?cpd:C02514 - http://www.genome.jp/dbget-bin/www_bget?cpd:C04484 - http://www.genome.jp/dbget-bin/www_bget?cpd:C02167
186.077	1	C8H13NO4	[M-H]-	0.04	6-Acetamido-2-oxohexanoate	http://www.genome.jp/dbget-bin/www_bget?cpd:C05548
187.109	1	C8H16N2O3	[M-H]-	-0.02	N6-Acetyl-L-lysine	http://www.genome.jp/dbget-bin/www_bget?cpd:C02727
188.035	2	C10H7NO3	[M-H]-	-0.04	4-Hydroxy-2-quinolinecarboxylic acid, N-Acetylisatin	http://www.genome.jp/dbget-bin/www_bget?cpd:C01717 - http://www.genome.jp/dbget-bin/www_bget?cpd:C02172
188.056	1	C7H11NO5	[M-H]-	0.01	L-2-Amino-6-oxoheptanedioate	http://www.genome.jp/dbget-bin/www_bget?cpd:C03871
189.04	1	C7H10O6	[M-H]-	0.05	3-Dehydroquinate	http://www.genome.jp/dbget-bin/www_bget?cpd:C00944
190.051	1	C10H9NO3	[M-H]-	0.01	5-Hydroxyindoleacetate	http://www.genome.jp/dbget-bin/www_bget?cpd:C05635
190.072	1	C7H13NO5	[M-H]-	0.02	2-Amino-3,7-dideoxy-D-threo-hept-6-ulosonic acid	http://www.genome.jp/dbget-bin/www_bget?cpd:C16850
191.035	2	C10H8O4	[M-H]-	-0.05	2-Hydroxychromene-2-carboxylate, trans-O-Hydroxybenzylidenepyruvate	http://www.genome.jp/dbget-bin/www_bget?cpd:C06204 - http://www.genome.jp/dbget-bin/www_bget?cpd:C06203
194.046	2	C9H9NO4	[M-H]-	-0.04	2-Carboxy-2,3-dihydro-5,6-dihydroxyindole, Dopaquinone	http://www.genome.jp/dbget-bin/www_bget?cpd:C05604 - http://www.genome.jp/dbget-bin/www_bget?cpd:C00822
196.025	1	C8H7NO5	[M-H]-	-0.02	3-Hydroxy-2-methylpyridine-4,5-dicarboxylate	http://www.genome.jp/dbget-bin/www_bget?cpd:C04604
196.062	2	C9H11NO4	[M-H]-	-0.01	3,4-Dihydroxy-L-phenylalanine, N-Hydroxy-L-tyrosine	http://www.genome.jp/dbget-bin/www_bget?cpd:C00355 - http://www.genome.jp/dbget-bin/www_bget?cpd:C03004
196.098	1	C10H15NO3	[M-H]-	0.01	L-Metanephrine	http://www.genome.jp/dbget-bin/www_bget?cpd:C05588
197.046	3	C9H10O5	[M-H]-	-0.02	3-(3,4-Dihydroxyphenyl)lactate, 3-Methoxy-4-hydroxymandelate, Syringic acid	http://www.genome.jp/dbget-bin/www_bget?cpd:C01207 - http://www.genome.jp/dbget-bin/www_bget?cpd:C05584 - http://www.genome.jp/dbget-bin/www_bget?cpd:C10833
199.025	3	C8H8O6	[M-H]-	-0.02	2-Hydroxy-5-carboxymethylmuconate semialdehyde, 4-Fumarylacetoacetate, 4-Maleylacetoacetate	http://www.genome.jp/dbget-bin/www_bget?cpd:C04642 - http://www.genome.jp/dbget-bin/www_bget?cpd:C01061 - http://www.genome.jp/dbget-bin/www_bget?cpd:C01036
202.051	1	C11H9NO3	[M-H]-	-0.12	Indolepyruvate	http://www.genome.jp/dbget-bin/www_bget?cpd:C00331
204.067	2	C11H11NO3	[M-H]-	-0.02	5-Methoxyindoleacetate, Indolelactate	http://www.genome.jp/dbget-bin/www_bget?cpd:C05660 - http://www.genome.jp/dbget-bin/www_bget?cpd:C02043
206.046	3	C10H9NO4	[M-H]-	0.06	3-Amino-4,7-dihydroxy-8-methylcoumarin, 4-(2-Aminophenyl)-2,4-dioxobutanoate	http://www.genome.jp/dbget-bin/www_bget?cpd:C12466 - http://www.genome.jp/dbget-bin/www_bget?cpd:C01252
206.082	2	C11H13NO3	[M-H]-	-0.04	N-Acetyl-D-phenylalanine, N-Acetyl-L-phenylalanine	http://www.genome.jp/dbget-bin/www_bget?cpd:C05620 - http://www.genome.jp/dbget-bin/www_bget?cpd:C03519
207.078	1	C10H12N2O3	[M-H]-	-0.05	L-Kynurenine	http://www.genome.jp/dbget-bin/www_bget?cpd:C00328
210.041	1	C9H9NO5	[M-H]-	-0.19	5-(2-Formylethyl)-4,6-dihydroxypicolinate	http://www.genome.jp/dbget-bin/www_bget?cpd:C05654
212.056	1	C9H11NO5	[M-H]-	0.16	N,N-Dihydroxy-L-tyrosine	http://www.genome.jp/dbget-bin/www_bget?cpd:C15503
213.017	2	C5H11O7P	[M-H]-	-0.03	2-Deoxy-D-ribose 1-phosphate, 2-Deoxy-D-ribose 5-phosphate	http://www.genome.jp/dbget-bin/www_bget?cpd:C00672 - http://www.genome.jp/dbget-bin/www_bget?cpd:C00673
213.04	1	C9H10O6	[M-H]-	-0.05	2-Hydroxy-6-oxonona-2,4-diene-1,9-dioate	http://www.genome.jp/dbget-bin/www_bget?cpd:C04479
215.104	1	C9H16N2O4	[M-H]-	-0.03	gamma-Glutamyl-gamma-aminobutyraldehyde	http://www.genome.jp/dbget-bin/www_bget?cpd:C15700
216.051	1	C8H11NO6	[M-H]-	-0.04	2-(Hydroxymethyl)-3-(acetamidomethylene)succinate	http://www.genome.jp/dbget-bin/www_bget?cpd:C04690
217.098	1	C12H14N2O2	[M-H]-	0.03	N-Acetylserotonin	http://www.genome.jp/dbget-bin/www_bget?cpd:C00978
218.046	2	C11H9NO4	[M-H]-	-0.02	5-Hydroxyindolepyruvate, 8-Methoxykynurenate	http://www.genome.jp/dbget-bin/www_bget?cpd:C05830
219.077	1	C11H12N2O3	[M-H]-	-0.08	5-Hydroxy-L-tryptophan	http://www.genome.jp/dbget-bin/www_bget?cpd:C00643
224.056	1	C10H11NO5	[M-H]-	-0.1	4-Amino-4-deoxychorismate	http://www.genome.jp/dbget-bin/www_bget?cpd:C11355
225.04	3	C10H10O6	[M-H]-	-0.05	Chorismate, Isochorismate, Prephenate	http://www.genome.jp/dbget-bin/www_bget?cpd:C00251 - http://www.genome.jp/dbget-bin/www_bget?cpd:C00885 - http://www.genome.jp/dbget-bin/www_bget?cpd:C00254
226.036	3	C9H9NO6	[M-H]-	-0.02	5-(2-Carboxyethyl)-4,6-dihydroxypicolinate, Stizolobate, Stizolobinate	http://www.genome.jp/dbget-bin/www_bget?cpd:C05655 - http://www.genome.jp/dbget-bin/www_bget?cpd:C06047 - http://www.genome.jp/dbget-bin/www_bget?cpd:C06048
226.072	1	C10H13NO5	[M-H]-	-0.18	L-Arogenate	http://www.genome.jp/dbget-bin/www_bget?cpd:C00826
226.083	1	C9H13N3O4	[M-H]-	-0.12	Deoxycytidine	http://www.genome.jp/dbget-bin/www_bget?cpd:C00881
227.067	1	C9H12N2O5	[M-H]-	-0.06	Deoxyuridine	http://www.genome.jp/dbget-bin/www_bget?cpd:C00526
228.051	2	C9H11NO6	[M-H]-	-0.05	4-(L-Alanin-3-yl)-2-hydroxy-cis,cis-muconate 6-semialdehyde, 5-(L-Alanin-3-yl)-2-hydroxy-cis,cis-muconate 6-semialdehyde	http://www.genome.jp/dbget-bin/www_bget?cpd:C04796 - http://www.genome.jp/dbget-bin/www_bget?cpd:C04797
230.067	2	C9H13NO6	[M-H]-	-0.05	N-Acetyl-L-2-amino-6-oxopimelate, N-Succinyl-L-glutamate 5-semialdehyde	http://www.genome.jp/dbget-bin/www_bget?cpd:C05539 - http://www.genome.jp/dbget-bin/www_bget?cpd:C05932
231.099	3	C9H16N2O5	[M-H]-	-0.07	N2-Succinyl-L-ornithine, N6-Acetyl-LL-2,6-diaminoheptanedioate, gamma-Glutamyl-gamma-aminobutyrate	http://www.genome.jp/dbget-bin/www_bget?cpd:C03415 - http://www.genome.jp/dbget-bin/www_bget?cpd:C04390 - http://www.genome.jp/dbget-bin/www_bget?cpd:C15767
235.072	1	C11H12N2O4	[M-H]-	0.02	L-Formylkynurenine	http://www.genome.jp/dbget-bin/www_bget?cpd:C02700
241.083	1	C10H14N2O5	[M-H]-	-0.06	Thymidine	http://www.genome.jp/dbget-bin/www_bget?cpd:C00214
242.078	1	C9H13N3O5	[M-H]-	-0.13	Cytidine	http://www.genome.jp/dbget-bin/www_bget?cpd:C00475
243.062	1	C9H12N2O6	[M-H]-	0.05	Uridine	http://www.genome.jp/dbget-bin/www_bget?cpd:C00299
246.062	1	C9H13NO7	[M-H]-	-0.15	N-Succinyl-L-glutamate	http://www.genome.jp/dbget-bin/www_bget?cpd:C05931
249.055	1	C8H14N2O5S	[M-H]-	-0.08	gamma-L-Glutamyl-L-cysteine	http://www.genome.jp/dbget-bin/www_bget?cpd:C00669
251.067	1	C11H12N2O5	[M-H]-	-0.07	5-Hydroxy-N-formylkynurenine	http://www.genome.jp/dbget-bin/www_bget?cpd:C05648
253.012	1	C7H11O8P	[M-H]-	-0.12	Shikimate 3-phosphate	http://www.genome.jp/dbget-bin/www_bget?cpd:C03175
254.151	1	C12H21N3O3	[M-H]-	0.06	L-Pyrrolysine	http://www.genome.jp/dbget-bin/www_bget?cpd:C16138
266.089	2	C10H13N5O4	[M-H]-	-0.08	Adenosine, Deoxyguanosine	http://www.genome.jp/dbget-bin/www_bget?cpd:C00212 - http://www.genome.jp/dbget-bin/www_bget?cpd:C00330
267.073	1	C10H12N4O5	[M-H]-	-0.05	Inosine	http://www.genome.jp/dbget-bin/www_bget?cpd:C00294
274.104	1	C10H17N3O6	[M-H]-	0.01	N-Succinyl-L-citrulline	http://www.genome.jp/dbget-bin/www_bget?cpd:C18048
277.119	1	C14H18N2O4	[M-H]-	-0.07	alpha-Ribazole	http://www.genome.jp/dbget-bin/www_bget?cpd:C05775
277.123	1	C11H22N2O4S	[M-H]-	-0.09	Pantetheine	http://www.genome.jp/dbget-bin/www_bget?cpd:C00831
283.068	1	C10H12N4O6	[M-H]-	-0.08	Xanthosine	http://www.genome.jp/dbget-bin/www_bget?cpd:C01762
286.049	1	C11H14NO6P	[M-H]-	-0.08	Indoleglycerol phosphate	http://www.genome.jp/dbget-bin/www_bget?cpd:C03506
288.072	1	C11H15NO8	[M-H]-	-0.07	N-Succinyl-2-L-amino-6-oxoheptanedioate	http://www.genome.jp/dbget-bin/www_bget?cpd:C04462
289.104	1	C11H18N2O7	[M-H]-	-0.07	N-Succinyl-LL-2,6-diaminoheptanedioate	http://www.genome.jp/dbget-bin/www_bget?cpd:C04421
306.049	1	C9H14N3O7P	[M-H]-	-0.91	dCMP	http://www.genome.jp/dbget-bin/www_bget?cpd:C00239
306.077	1	C10H17N3O6S	[M-H]-	-0.03	Glutathione	http://www.genome.jp/dbget-bin/www_bget?cpd:C00051
315.066	1	C12H16N2O6S	[M-H]-	0.04	Cysteinyldopa	http://www.genome.jp/dbget-bin/www_bget?cpd:C17935
321.113	1	C12H22N2O6S	[M-H]-	-0.08	N-((R)-Pantothenoyl)-L-cysteine	http://www.genome.jp/dbget-bin/www_bget?cpd:C04079
325.115	1	C13H18N4O6	[M-H]-	-0.03	6,7-Dimethyl-8-(D-ribityl)lumazine	http://www.genome.jp/dbget-bin/www_bget?cpd:C04332
327.095	1	C12H16N4O7	[M-H]-	-0.03	7-Hydroxy-6-methyl-8-ribityl lumazine	http://www.genome.jp/dbget-bin/www_bget?cpd:C05995
328.045	2	C10H12N5O6P	[M-H]-	-0.03	2',3-Cyclic AMP, 3',5-Cyclic AMP	http://www.genome.jp/dbget-bin/www_bget?cpd:C02353 - http://www.genome.jp/dbget-bin/www_bget?cpd:C00575
334.071	1	C11H17N3O7S	[M-H]-	-0.05	S-Formylglutathione	http://www.genome.jp/dbget-bin/www_bget?cpd:C01031
346.056	3	C10H14N5O7P	[M-H]-	0.01	3-AMP, AMP, dGMP	http://www.genome.jp/dbget-bin/www_bget?cpd:C01367 - http://www.genome.jp/dbget-bin/www_bget?cpd:C00020 - http://www.genome.jp/dbget-bin/www_bget?cpd:C00968
348.049	2	C12H16NO9P	[M-H]-	0.06	1-(2-Carboxyphenylamino)-1-deoxy-D-ribulose 5-phosphate, N-(5-Phospho-D-ribosyl)anthranilate	http://www.genome.jp/dbget-bin/www_bget?cpd:C01302 - http://www.genome.jp/dbget-bin/www_bget?cpd:C04302
357.089	1	C11H23N2O7PS	[M-H]-	-0.02	Pantetheine 4-phosphate	http://www.genome.jp/dbget-bin/www_bget?cpd:C01134
362.099	1	C16H17N3O7	[M-H]-	0.02	7,8-Didemethyl-8-hydroxy-5-deazariboflavin	http://www.genome.jp/dbget-bin/www_bget?cpd:C19154
375.131	1	C17H20N4O6	[M-H]-	0.08	Riboflavin	http://www.genome.jp/dbget-bin/www_bget?cpd:C00255
378.098	1	C13H21N3O8S	[M-H]-	0.03	(R)-S-Lactoylglutathione	http://www.genome.jp/dbget-bin/www_bget?cpd:C03451
383.114	1	C14H20N6O5S	[M-H]-	0.03	S-Adenosyl-L-homocysteine	http://www.genome.jp/dbget-bin/www_bget?cpd:C00021
397.13	1	C15H22N6O5S	[M-H]-	0.15	S-Adenosyl-L-methionine	http://www.genome.jp/dbget-bin/www_bget?cpd:C00019
455.097	1	C17H21N4O9P	[M-H]-	0.07	FMN	http://www.genome.jp/dbget-bin/www_bget?cpd:C00061
497.102	1	C16H26N4O10S2	[M-H]-	0.13	Bis-gamma-glutamylcystine	http://www.genome.jp/dbget-bin/www_bget?cpd:C03646
240.994	2	C6H11O6PS	[M-H]-	-0.1	2,3-Diketo-5-methylthiopentyl-1-phosphate, 2-Hydroxy-3-keto-5-methylthiopentenyl-1-phosphate	http://www.genome.jp/dbget-bin/www_bget?cpd:C15650 - http://www.genome.jp/dbget-bin/www_bget?cpd:C15651
357.086	1	C14H19N2O7P	[M-H]-	0.57	N1-(5-Phospho-alpha-D-ribosyl)-5,6-dimethylbenzimidazole	http://www.genome.jp/dbget-bin/www_bget?cpd:C04778
401.079	1	C12H23N2O9PS	[M-H]-	0.04	(R)-4-Phosphopantothenoyl-L-cysteine	http://www.genome.jp/dbget-bin/www_bget?cpd:C04352
a) m/z values detected by FT-ICR-MS analysis
b) number of metabolite names assigned to the m/z
c) molecular formulae assigned
d) error in ppm between the measured masses and the masses of the assigned metabolites
e) names of the metabolites assigned
f) links to the compound description in the KEGG database
