# Supplementary material for: Exo-Metabolome of Pseudovibrio sp. FO-BEG1 Analyzed by Ultra-High Resolution Mass Spectrometry and the Effect of Phosphate Limitation
Source: PLoS One. 2014 May 2;9(5):e96038. doi: 10.1371/journal.pone.0096038 (PMC4008564; doi:10.1371/journal.pone.0096038)
Supplement: Dataset S2 — Metabolic pathways present in the KEGG database, which contain the annotated metabolites. (XLS) [file pone.0096038.s007.xls]

## Sheet: -Pi T1
KEGG pathwaya	No. Of emperical formulae annotatedb	Total no. of emperical formulae in KEGG pathwayc	Coverage (%)
Tyrosine metabolism	15	48	0.3125
Tryptophan metabolism	15	64	0.234375
Ubiquinone and other terpenoid-quinone biosynthesis	10	56	0.178571
Purine metabolism	8	78	0.102564
Phenylalanine metabolism	8	52	0.153846
Lysine biosynthesis	8	24	0.333333
Phenylalanine, tyrosine and tryptophan biosynthesis	7	27	0.259259
Novobiocin biosynthesis	5	21	0.238095
Lysine degradation	5	31	0.16129
Riboflavin metabolism	4	23	0.173913
Cyanoamino acid metabolism	4	36	0.111111
Arginine and proline metabolism	4	79	0.0506329
Aminobenzoate degradation	4	64	0.0625
Vitamin B6 metabolism	3	29	0.103448
Valine, leucine and isoleucine biosynthesis	3	17	0.176471
Polycyclic aromatic hydrocarbon degradation	3	53	0.0566038
Pantothenate and CoA biosynthesis	3	25	0.12
Naphthalene degradation	3	43	0.0697674
Methane metabolism	3	69	0.0434783
Glutathione metabolism	3	29	0.103448
Folate biosynthesis	3	28	0.107143
Cysteine and methionine metabolism	3	51	0.0588235
Two-component system	2	25	0.08
Terpenoid backbone biosynthesis	2	28	0.0714286
Styrene degradation	2	18	0.111111
Pyruvate metabolism	2	24	0.0833333
Dioxin degradation	2	22	0.0909091
Benzoate degradation	2	46	0.0434783
Aminoacyl-tRNA biosynthesis	2	23	0.0869565
ABC transporters	2	60	0.0333333
Thiamine metabolism	1	20	0.05
Pyrimidine metabolism	1	53	0.0188679
Porphyrin and chlorophyll metabolism	1	44	0.0227273
Oxidative phosphorylation	1	13	0.0769231
a) KEGG pathway for wich metabolites were putatively annotated
b) number of detected molecular formulae assigned to pathway
c) total number of molecular formulae present in the pathway

## Sheet: -Pi T2
KEGG pathwaya	No. Of emperical formulae annotatedb	Total no. of emperical formulae in KEGG pathwayc	Coverage (%)
Tyrosine metabolism	14	48	0.291667
Tryptophan metabolism	9	64	0.140625
Lysine biosynthesis	6	24	0.25
Phenylalanine metabolism	6	52	0.115385
Phenylalanine, tyrosine and tryptophan biosynthesis	6	27	0.222222
Ubiquinone and other terpenoid-quinone biosynthesis	4	56	0.0714286
Purine metabolism	4	78	0.0512821
Cysteine and methionine metabolism	4	51	0.0784314
Cyanoamino acid metabolism	4	36	0.111111
Methane metabolism	4	69	0.057971
Riboflavin metabolism	4	23	0.173913
Pyrimidine metabolism	3	53	0.0566038
Lysine degradation	3	31	0.0967742
Arginine and proline metabolism	3	79	0.0379747
Novobiocin biosynthesis	3	21	0.142857
Glutathione metabolism	3	29	0.103448
Aminobenzoate degradation	3	64	0.046875
Pantothenate and CoA biosynthesis	3	25	0.12
ABC transporters	3	60	0.05
Valine, leucine and isoleucine biosynthesis	2	17	0.117647
Histidine metabolism	2	41	0.0487805
Pyruvate metabolism	2	24	0.0833333
Dioxin degradation	2	22	0.0909091
Vitamin B6 metabolism	2	29	0.0689655
Aminoacyl-tRNA biosynthesis	2	23	0.0869565
Two-component system	2	25	0.08
Oxidative phosphorylation	1	13	0.0769231
Benzoate degradation	1	46	0.0217391
Amino sugar and nucleotide sugar metabolism	1	42	0.0238095
Polycyclic aromatic hydrocarbon degradation	1	53	0.0188679
Naphthalene degradation	1	43	0.0232558
Thiamine metabolism	1	20	0.05
Terpenoid backbone biosynthesis	1	28	0.0357143
Phosphotransferase system (PTS)	1	23	0.0434783
Sulfur relay system	1	7	0.142857
a) KEGG pathway for wich metabolites were putatively annotated
b) number of detected molecular formulae assigned to pathway
c) total number of molecular formulae present in the pathway

## Sheet: -Pi T3
KEGG pathwaya	No. Of emperical formulae annotatedb	Total no. of emperical formulae in KEGG pathwayc	Coverage (%)
Lysine biosynthesis	6	24	0.25
Tyrosine metabolism	5	48	0.104167
Phenylalanine metabolism	4	52	0.0769231
Riboflavin metabolism	4	23	0.173913
Pyrimidine metabolism	3	53	0.0566038
Cysteine and methionine metabolism	3	51	0.0588235
Arginine and proline metabolism	3	79	0.0379747
Tryptophan metabolism	3	64	0.046875
Phenylalanine, tyrosine and tryptophan biosynthesis	3	27	0.111111
Glutathione metabolism	3	29	0.103448
ABC transporters	3	60	0.05
Valine, leucine and isoleucine biosynthesis	2	17	0.117647
Cyanoamino acid metabolism	2	36	0.0555556
Pyruvate metabolism	2	24	0.0833333
Vitamin B6 metabolism	2	29	0.0689655
Pantothenate and CoA biosynthesis	2	25	0.08
Aminoacyl-tRNA biosynthesis	2	23	0.0869565
Ubiquinone and other terpenoid-quinone biosynthesis	1	56	0.0178571
Oxidative phosphorylation	1	13	0.0769231
Purine metabolism	1	78	0.0128205
Novobiocin biosynthesis	1	21	0.047619
Amino sugar and nucleotide sugar metabolism	1	42	0.0238095
Methane metabolism	1	69	0.0144928
Thiamine metabolism	1	20	0.05
Two-component system	1	25	0.04
Phosphotransferase system (PTS)	1	23	0.0434783
Sulfur relay system	1	7	0.142857
a) KEGG pathway for wich metabolites were putatively annotated
b) number of detected molecular formulae assigned to pathway
c) total number of molecular formulae present in the pathway

## Sheet: +Pi T1
KEGG pathwaya	No. Of emperical formulae annotatedb	Total no. of emperical formulae in KEGG pathwayc	Coverage (%)
Tyrosine metabolism	13	48	0.270833
Tryptophan metabolism	12	64	0.1875
Purine metabolism	9	78	0.115385
Ubiquinone and other terpenoid-quinone biosynthesis	7	56	0.125
Lysine biosynthesis	7	24	0.291667
Phenylalanine metabolism	7	52	0.134615
Phenylalanine, tyrosine and tryptophan biosynthesis	7	27	0.259259
Novobiocin biosynthesis	4	21	0.190476
Cyanoamino acid metabolism	4	36	0.111111
Riboflavin metabolism	4	23	0.173913
Pyrimidine metabolism	3	53	0.0566038
Cysteine and methionine metabolism	3	51	0.0588235
Valine, leucine and isoleucine biosynthesis	3	17	0.176471
Glutathione metabolism	3	29	0.103448
Methane metabolism	3	69	0.0434783
Vitamin B6 metabolism	3	29	0.103448
Lysine degradation	2	31	0.0645161
Benzoate degradation	2	46	0.0434783
Pyruvate metabolism	2	24	0.0833333
Dioxin degradation	2	22	0.0909091
Polycyclic aromatic hydrocarbon degradation	2	53	0.0377358
Naphthalene degradation	2	43	0.0465116
Aminobenzoate degradation	2	64	0.03125
Thiamine metabolism	2	20	0.1
Pantothenate and CoA biosynthesis	2	25	0.08
Folate biosynthesis	2	28	0.0714286
Aminoacyl-tRNA biosynthesis	2	23	0.0869565
ABC transporters	2	60	0.0333333
Pentose phosphate pathway	1	23	0.0434783
Oxidative phosphorylation	1	13	0.0769231
Histidine metabolism	1	41	0.0243902
Styrene degradation	1	18	0.0555556
Two-component system	1	25	0.04
a) KEGG pathway for wich metabolites were putatively annotated
b) number of detected molecular formulae assigned to pathway
c) total number of molecular formulae present in the pathway

## Sheet: +Pi T2
KEGG pathwaya	No. Of emperical formulae annotatedb	Total no. of emperical formulae in KEGG pathwayc	Coverage (%)
Tryptophan metabolism	18	64	0.28125
Tyrosine metabolism	17	48	0.354167
Phenylalanine, tyrosine and tryptophan biosynthesis	11	27	0.407407
Lysine biosynthesis	9	24	0.375
Pyrimidine metabolism	7	53	0.132075
Arginine and proline metabolism	7	79	0.0886076
Phenylalanine metabolism	7	52	0.134615
Ubiquinone and other terpenoid-quinone biosynthesis	5	56	0.0892857
Purine metabolism	5	78	0.0641026
Cysteine and methionine metabolism	5	51	0.0980392
Lysine degradation	5	31	0.16129
Novobiocin biosynthesis	5	21	0.238095
Cyanoamino acid metabolism	5	36	0.138889
Vitamin B6 metabolism	5	29	0.172414
Glutathione metabolism	4	29	0.137931
Aminobenzoate degradation	4	64	0.0625
Methane metabolism	4	69	0.057971
Riboflavin metabolism	4	23	0.173913
Pantothenate and CoA biosynthesis	4	25	0.16
Valine, leucine and isoleucine biosynthesis	3	17	0.176471
Polycyclic aromatic hydrocarbon degradation	3	53	0.0566038
Aminoacyl-tRNA biosynthesis	3	23	0.130435
Benzoate degradation	2	46	0.0434783
Pyruvate metabolism	2	24	0.0833333
Naphthalene degradation	2	43	0.0465116
Styrene degradation	2	18	0.111111
Thiamine metabolism	2	20	0.1
Folate biosynthesis	2	28	0.0714286
Porphyrin and chlorophyll metabolism	2	44	0.0454545
ABC transporters	2	60	0.0333333
Two-component system	2	25	0.08
Pentose phosphate pathway	1	23	0.0434783
Oxidative phosphorylation	1	13	0.0769231
Sulfur relay system	1	7	0.142857
a) KEGG pathway for wich metabolites were putatively annotated
b) number of detected molecular formulae assigned to pathway
c) total number of molecular formulae present in the pathway
