# Supplementary material for: Exo-Metabolome of Pseudovibrio sp. FO-BEG1 Analyzed by Ultra-High Resolution Mass Spectrometry and the Effect of Phosphate Limitation
Source: PLoS One. 2014 May 2;9(5):e96038. doi: 10.1371/journal.pone.0096038 (PMC4008564; doi:10.1371/journal.pone.0096038)
Supplement: Dataset S3 — Metabolites annotated using the Drug Bank as target. (ZIP) [file pone.0096038.s008.zip › Dataset S3_14-1-14.xls]

## Sheet: -Pi T1
m/za	No. metabolite namesb	Empirical formulac	Ion form	Mass error (ppm)d	Drug Bank compounde
154.051	1	C7H9NO3	[M-H]-	0.09	['(2s,3s)-Trans-2,3-Dihydro-3-Hydroxyanthranilic Acid']
154.087	1	C8H13NO2	[M-H]-	0.11	['Arecoline']
156.067	2	C7H11NO3	[M-H]-	0.09	['N-Acetylproline', 'Paramethadione']
158.082	1	C7H13NO3	[M-H]-	0.08	['1-Amino-2,3-Dihydroxy-5-Hydroxymethyl Cyclohex-5-Ene']
159.03	1	C6H8O5	[M-H]-	0.1	['2,6-Anhydro-3-Deoxy-D-Erythro-Hex-2-Enonic Acid']
159.078	3	C6H12N2O3	[M-H]-	0.1	['5-Hydroxyamino-3-Methyl-Pyrrolidine-2-Carboxylic Acid', 'N-Carbamyl-D-Valine', 'N5-Methyl-L-glutamine']
160.062	1	C6H11NO4	[M-H]-	0.09	['2s,3r-2-Amino-3-Methylpentanedioic Acid']
160.098	1	C7H15NO3	[M-H]-	0.1	['L-Carnitine']
161.01	1	C6H10OS2	[M-H]-	0.08	['3-(Prop-2-Ene-1-Sulfinyl)-Propene-1-Thiol']
162.056	1	C9H9NO2	[M-H]-	0.09	['Phenyldehydroalanine']
162.079	1	C7H9N5	[M-H]-	0.11	['3,9-Dimethyladenine']
164.035	2	C8H7NO3	[M-H]-	0.06	['(R)-4-Nitrostyrene oxide', '(S)-4-Nitrostyrene oxide']
164.072	6	C9H11NO2	[M-H]-	0.06	['2-(4-METHOXYPHENYL)ACETAMIDE', '4-(DIMETHYLAMINO)BENZOIC ACID', '4-Aminohydrocinnamic Acid', 'Benzocaine', 'L-Phenylalanine', 'Tyrosinal']
167.035	3	C8H8O4	[M-H]-	0.08	['(S)-4-Hydroxymandelate', '3,4-Dihydroxyphenylacetate', 'Homogentisate']
168.103	1	C9H15NO2	[M-H]-	0.06	['Octahydroindole-2-Carboxylic Acid']
169.098	1	C8H14N2O2	[M-H]-	0.06	['Levetiracetam']
170.082	1	C8H13NO3	[M-H]-	0.06	['1-ACETYL-2-CARBOXYPIPERIDINE']
170.119	2	C9H17NO2	[M-H]-	0.06	['Beta-Cyclohexyl-Alanine', 'Gabapentin (JAN/USAN/INN)']
171.012	1	C7H8O3S	[M-H]-	0.03	['Toluene-4-sulfonate']
172.062	1	C7H11NO4	[M-H]-	0.05	['(2s,5s)-5-Carboxymethylproline']
172.098	1	C8H15NO3	[M-H]-	0.09	['Swainsonine']
173.046	2	C7H10O5	[M-H]-	0.05	['2,3 -Anhydro-Quinic Acid', '3-Dehydroshikimate']
174.077	4	C7H13NO4	[M-H]-	0.04	['(1S,2R,3S,4R,5S)-8-AZABICYCLO[3.2.1]OCTANE-1,2,3,4-TETROL', '1-Hydroxyamine-2-Isobutylmalonic Acid', '2-Aminopimelic Acid', '6-Amino-4-Hydroxymethyl-Cyclohex-4-Ene-1,2,3-Triol']
175.051	2	C9H8N2O2	[M-H]-	0.08	['NU1025', 'Pemoline']
175.061	3	C7H12O5	[M-H]-	0.07	['3-Isopropylmalic Acid', '5-Hydroxymethyl-Chonduritol', 'Oxiranpseudoglucose']
176.039	3	C6H11NO3S	[M-H]-	0.03	['N-(3-MERCAPTOPROPANOYL)-D-ALANINE', 'N-Formyl-L-methionine', 'S-Acetonylcysteine']
177.005	1	C6H10O2S2	[M-H]-	0.09	['2-(3-OXO-PROPYLSULFANYLCARBONYL)-ETHANETHIOLATE']
177.034	1	C5H10N2O3S	[M-H]-	0.03	['Cysteine-S-Acetamide']
177.067	1	C9H10N2O2	[M-H]-	0.02	['Phenacemide']
179.035	5	C9H8O4	[M-H]-	0.06	['2,4-dihydroxycinnamate', '3-(4-Hydroxyphenyl)pyruvate', 'Aspirin', 'Caffeate', 'RU78191']
179.071	2	C10H12O3	[M-H]-	0.04	['(2,6-DIMETHYL-PHENOXY)-ACETIC ACID', 'Trans-O-Hydroxy-Alpha-Methyl Cinnamate']
180.067	2	C9H11NO3	[M-H]-	-0.2	['3-Hydroxyphenylalanine', 'L-Tyrosine']
181.051	1	C9H10O4	[M-H]-	0.02	['VANILLATE']
181.072	2	C6H14O6	[M-H]-	0.02	['D-Iditol', 'D-Sorbitol']
182.046	1	C8H9NO4	[M-H]-	0.02	['3,5-Dihydroxy-phenylglycine']
182.057	1	C7H9N3O3	[M-H]-	0.02	['2-AMINO-4-HYDROXYPYRIMIDINE-5-CARBOXYLIC ACID ETHYL ESTER']
182.082	2	C9H13NO3	[M-H]-	0.03	['L-Adrenaline', 'Levonordefrin']
183.078	2	C8H12N2O3	[M-H]-	0.02	['6-Hydroxypropylthymine', 'Barbital (JP16/INN)']
184.098	2	C9H15NO3	[M-H]-	-0.32	['Ecgonine', 'Ethyl Oxo(Piperidin-1-Yl)Acetate']
185.057	1	C7H10N2O4	[M-H]-	0	['AMPA']
186.077	1	C8H13NO4	[M-H]-	0.04	['L-2-Amino-6-Methylene-Pimelic Acid']
186.114	1	C9H17NO3	[M-H]-	0.01	['7-Keto-8-Aminopelargonic Acid']
188.056	1	C7H11NO5	[M-H]-	0.01	['N-Acetyl-L-glutamate']
188.072	3	C11H11NO2	[M-H]-	0.02	['(3E)-3-[(phenylamino)methylidene]dihydrofuran-2(3H)-one', '3-Indolepropionic acid', 'Phensuximide']
188.093	4	C8H15NO4	[M-H]-	0.01	['(1s,6s,7r,8r,8ar)-1,6,7,8-Tetrahydroxyindolizidine', '(2r)-2-{[Formyl(Hydroxy)Amino]Methyl}Hexanoic Acid', '2-{[Formyl(Hydroxy)Amino]Methyl}-4-Methylpentanoic Acid', '3-FORMYL-2-HYDROXY-5-METHYL-HEXANOIC ACID HYDROXYAMIDE']
189.031	1	C9H6N2O3	[M-H]-	-0.02	['Nitroxoline (INN)']
190.051	1	C10H9NO3	[M-H]-	0.01	['3,4-Dihydroxy-1-Methylquinolin-2(1h)-One']
190.087	1	C11H13NO2	[M-H]-	0.02	['Alpha-Amino-2-Indanacetic Acid']
191.035	3	C10H8O4	[M-H]-	-0.05	['(2S)-2-HYDROXY-2H-CHROMENE-2-CARBOXYLIC ACID', '4-Carboxycinnamic Acid', 'trans-O-Hydroxybenzylidenepyruvate']
191.057	1	C8H8N4O2	[M-H]-	0.03	['3,5-Diaminophthalhydrazide']
192.034	1	C6H11NO4S	[M-H]-	0.01	['N-Carboxymethionine']
192.053	1	C7H7N5O2	[M-H]-	0.01	['6-Hydroxymethylpterin']
192.103	2	C11H15NO2	[M-H]-	0.01	['3,4-Methylenedioxymethamphetamine', '3-Amino-4-Oxybenzyl-2-Butanone']
193.051	2	C10H10O4	[M-H]-	0.08	['Ferulate', 'Isoferulic acid']
193.054	1	C7H14O4S	[M-H]-	0.02	['3-(BUTYLSULPHONYL)-PROPANOIC ACID']
193.062	3	C9H10N2O3	[M-H]-	0	['4-(Acetylamino)-3-Amino Benzoic Acid', 'Aminohippuric acid (USP)', '[[4-(Aminomethyl)Phenyl]Amino]Oxo-Acetic Acid,']
193.108	1	C8H18O5	[M-H]-	0.03	['Tetraethylene Glycol']
194.046	3	C9H9NO4	[M-H]-	-0.04	['(2E)-3-(3,4-DIHYDROXYPHENYL)-2-IMINOPROPANOIC ACID', '3-Hydroxyhippuric acid', 'Acetic Acid Salicyloyl-Amino-Ester']
195.033	2	C6H12O5S	[M-H]-	-0.02	['1-Thio-Beta-D-Glucopyranose', '4-Thio-Beta-D-Glucopyranose']
196.025	1	C8H7NO5	[M-H]-	-0.02	['2-(4-HYDROXY-3-NITROPHENYL)ACETIC ACID']
196.062	2	C9H11NO4	[M-H]-	-0.01	['3,4-Dihydroxy-L-phenylalanine', '3-(4-NITRO-PHENOXY)-PROPAN-1-OL']
197.057	1	C8H10N2O4	[M-H]-	-0.03	['(S)-2-Amino-3-(3-hydroxy-4-oxo-4H-pyridin-1-yl)propanoate']
198.041	1	C8H9NO5	[M-H]-	0	['Clavulanic acid']
199.001	1	C4H9O7P	[M-H]-	0	['Erythose-4-Phosphate']
199.055	1	C8H12N2O2S	[M-H]-	0.05	['4-(2-AMINOETHYL)BENZENESULFONAMIDE']
199.072	1	C8H12N2O4	[M-H]-	-0.01	['2-(Acetylamino)-2-Deoxy-6-O-Methyl-Alpha-D-Allopyranose']
199.109	1	C9H16N2O3	[M-H]-	-0.03	['N-[(CYCLOHEXYLAMINO)CARBONYL]GLYCINE']
201.067	1	C11H10N2O2	[M-H]-	0.04	['Imino-Tryptophan']
201.124	1	C9H18N2O3	[M-H]-	-0.02	['Glutamine t-butyl ester']
202.108	2	C9H17NO4	[M-H]-	0	['2-(ACETYL-HYDROXY-AMINO)-4-METHYL-PENTANOIC ACID METHYL ESTER', 'N-(ethoxycarbonyl)-L-leucine']
202.11	2	C10H13N5	[M-H]-	-0.03	['N6-(delta2-Isopentenyl)-adenine', 'Triacanthine']
204.053	1	C8H7N5O2	[M-H]-	0.04	['7-Nitroindazole-2-Carboxamidine']
204.067	1	C11H11NO3	[M-H]-	-0.02	['3-(INDOL-3-YL) LACTATE']
205.036	1	C8H14O2S2	[M-H]-	-0.01	['(R)-Lipoic acid']
205.062	1	C10H10N2O3	[M-H]-	-0.01	['Amido Phenyl Pyruvic Acid']
205.123	1	C13H18O2	[M-H]-	0	['Ibuprofen']
206.067	1	C7H13NO6	[M-H]-	-0.58	['Alpha-D-Glucopyranosyl-2-Carboxylic Acid Amide']
206.082	1	C11H13NO3	[M-H]-	-0.04	['benzyl (2-oxopropyl)carbamate']
207.03	1	C10H8O5	[M-H]-	0.03	['naphthalene-1,2,4,5,7-pentol']
207.078	4	C10H12N2O3	[M-H]-	-0.05	['3-(Benzoylamino)-L-Alanine', 'D-[(Amino)Carbonyl]Phenylalanine', 'L-Kynurenine', '[(3R)-7-NITRO-1,2,3,4-TETRAHYDROISOQUINOLIN-3-YL]METHANOL']
208.062	2	C10H11NO4	[M-H]-	-0.06	['(2R)-2-benzyl-3-nitropropanoic acid', '4-(1-Amino-1-Carboxy-Ethyl)-Benzoic Acid']
209.009	1	C9H6O6	[M-H]-	0.06	['1,3,5-BENZENETRICARBOXYLIC ACID']
209.057	2	C9H10N2O4	[M-H]-	-0.02	['3-(4-Hydroxy-3-Imino-6-Oxo-Cyclohexa-1,4-Dienyl)-Alanine', '4-(ACETYLAMINO)-5-AMINO-3-HYDROXYBENZOIC ACID']
210.041	2	C9H9NO5	[M-H]-	-0.19	['2,4-Dihydroxy-7-(Methyloxy)-2h-1,4-Benzoxazin-3(4h)-One', '6-hydroxydopa quinone']
210.077	1	C10H13NO4	[M-H]-	0.05	['Methyldopa anhydrous']
210.114	3	C11H17NO3	[M-H]-	0.04	['Isoproterenol', 'Metaproterenol', 'Methoxamine']
211.072	2	C9H12N2O4	[M-H]-	0	['2-5dideoxyuridine', '3-Amino-6-Hydroxy-Tyrosine']
211.109	2	C10H16N2O3	[M-H]-	0	['Butabarbital', 'Butobarbital (BAN)']
212.056	1	C9H11NO5	[M-H]-	0.16	['Droxidopa (JP16/INN)']
213.088	1	C9H14N2O4	[M-H]-	-0.03	['6-(Dihydroxy-Isobutyl)-Thymine']
213.124	1	C10H18N2O3	[M-H]-	-0.02	['Dethiobiotin']
214.083	1	C8H13N3O4	[M-H]-	-0.03	['5-Aminoimidazole Ribonucleoside']
215.035	2	C12H8O4	[M-H]-	-0.08	['2,6-DICARBOXYNAPHTHALENE', 'Xanthotoxin']
215.104	1	C9H16N2O4	[M-H]-	-0.03	['Allosamizoline']
216.088	1	C9H15NO5	[M-H]-	-0.04	['N-(3-CARBOXYPROPANOYL)-L-NORVALINE']
216.124	1	C10H19NO4	[M-H]-	-0.03	['N-hexanoyl-L-homoserine']
217.051	2	C12H10O4	[M-H]-	0.11	['(2Z,4E)-2-HYDROXY-6-OXO-6-PHENYLHEXA-2,4-DIENOIC ACID', '5-(2-METHOXYPHENYL)-2-FUROIC ACID']
218.049	1	C8H13NO4S	[M-H]-	-0.03	['3ar,5r,6s,7r,7ar-5-Hydroxymethyl-2-Methyl-5,6,7,7a-Tetrahydro-3ah-Pyrano[3,2-D]Thiazole-6,7-Diol']
218.082	2	C12H13NO3	[M-H]-	-0.06	['3-(5-methoxy-1H-indol-3-yl)propanoic acid', 'Aniracetam']
220.062	1	C11H11NO4	[M-H]-	-0.03	['(3S)-1-(2-hydroxyphenyl)-5-oxopyrrolidine-3-carboxylic acid']
220.098	1	C12H15NO3	[M-H]-	-0.13	['Metaxalone']
221.046	1	C11H10O5	[M-H]-	-0.09	['2-Succinylbenzoate']
224.093	1	C11H15NO4	[M-H]-	-0.06	['Furoyl-Leucine']
225.04	2	C10H10O6	[M-H]-	-0.05	['Isochorismic Acid', 'PREPHENIC ACID']
225.052	2	C9H10N2O5	[M-H]-	-0.05	['3-Nitrotyrosine', 'Cyclouridine']
225.161	1	C12H22N2O2	[M-H]-	-0.07	['6-(2-HYDROXY-CYCLOPENTYL)-7-OXO-HEPTANAMIDINE']
227.056	1	C10H12O6	[M-H]-	0.01	['8-HYDROXY-2-OXA-BICYCLO[3.3.1]NON-6-ENE-3,5-DICARBOXYLIC ACID']
227.067	2	C9H12N2O5	[M-H]-	-0.06	['2-Deoxyuridine', 'Zebularine']
229.083	1	C9H14N2O5	[M-H]-	-0.05	['Tetrahydrodeoxyuridine']
229.087	2	C14H14O3	[M-H]-	-0.09	['Dihydroresveratrol', 'Naproxen']
230.14	1	C11H21NO4	[M-H]-	-0.05	['3-(1-Aminoethyl)Nonanedioic Acid']
231.077	4	C12H12N2O3	[M-H]-	-0.08	['Dazoxiben', 'N-[1H-INDOL-3-YL-ACETYL]GLYCINE ACID', 'Nalidixic acid', 'Phenobarbital']
231.099	1	C9H16N2O5	[M-H]-	-0.07	['N~2~-Succinylornithine']
231.114	2	C13H16N2O2	[M-H]-	-0.08	['Aminoglutethimide', 'Melatonin']
232.062	1	C12H11NO4	[M-H]-	-0.08	['Casimiroin']
232.098	1	C13H15NO3	[M-H]-	-0.02	['5,8-dimethoxy-1,4-dimethylquinolin-2(1H)-one']
233.046	1	C12H10O5	[M-H]-	-0.11	['7-Hydroxy-2-Oxo-Chromene-3-Carboxylic Acid Ethyl Ester']
234.077	2	C12H13NO4	[M-H]-	-0.1	['3-(4-HYDROXYPHENYL)-4,5-DIHYDRO-5-ISOXAZOLE-ACETIC ACID METHYL ESTER', '8-Hydroxy-4-(1-Hydroxyethyl)Quinoline-2-Carboxylic Acid']
234.081	1	C9H17NO4S	[M-H]-	-0.04	['S-(D-Carboxybutyl)-L-Homocysteine']
235.109	1	C12H16N2O3	[M-H]-	-0.07	['Hexobarbitone']
236.056	1	C11H11NO5	[M-H]-	-0.01	['N-(CARBOXYCARBONYL)-D-PHENYLALANINE']
236.093	1	C12H15NO4	[M-H]-	-0.05	['(2S)-2-[(3aR,4R,7S,7aS)-1,3-dioxooctahydro-2H-4,7-methanoisoindol-2-yl]propanoic acid']
237.062	1	C8H14O8	[M-H]-	-0.05	['3-Deoxy-D-Manno-Oct-2-Ulosonic Acid']
237.088	3	C11H14N2O4	[M-H]-	-0.16	['(2R)-3-{[(BENZYLAMINO)CARBONYL]AMINO}-2-HYDROXYPROPANOIC ACID', '2-Amino-3-(3-Hydroxy-7,8-Dihydro-6h-Cyclohepta[D]-4-Isoxazolyl)Propionic Acid', 'Felbamate']
239.056	1	C11H12O6	[M-H]-	-0.06	['(1R,6R)-6-Hydroxy-2-succinylcyclohexa-2,4-diene-1-carboxylate']
240.051	1	C10H11NO6	[M-H]-	-0.27	['N-(2,3-Dihydroxybenzoyl)-L-serine']
240.088	1	C11H15NO5	[M-H]-	-0.04	['Methocarbamol (JAN/USP/INN)']
240.124	1	C12H19NO4	[M-H]-	-0.04	['N-(3-Oxooctanoyl)homoserine lactone']
241.065	1	C10H14N2O3S	[M-H]-	-0.02	['N-{2-[4-(AMINOSULFONYL)PHENYL]ETHYL}ACETAMIDE']
241.083	5	C10H14N2O5	[M-H]-	-0.06	['1-Beta-Ribofuranosyl-1,3-Diazepinone', '3-Deazacytidine', '5-Methyl-2-Deoxypseudouridine', 'Deoxythymidine', 'Telbivudine (USAN/INN)']
241.192	1	C13H26N2O2	[M-H]-	-0.07	['3-(CARBOXYAMIDE(2-CARBOXYAMIDE-2-TERTBUTYLETHYL))PENTAN']
243.044	1	C9H12N2O4S	[M-H]-	-0.07	['Phenylalanine-N-Sulfonamide']
243.066	1	C14H12O4	[M-H]-	-0.07	["3,3',4'5-Tetrahydroxystilbene"]
244.119	1	C11H19NO5	[M-H]-	-0.08	['methyl (3S)-3-[(tert-butoxycarbonyl)amino]-4-oxopentanoate']
245.093	1	C13H14N2O3	[M-H]-	-0.02	['Mephobarbital']
246.077	2	C13H13NO4	[M-H]-	-0.06	['(3S)-1-(4-acetylphenyl)-5-oxopyrrolidine-3-carboxylic acid', '2,3,6A,7,8,9-HEXAHYDRO-11H-[1,4]DIOXINO[2,3-G]PYRROLO[2,1-B][1,3]BENZOXAZIN-11-ONE']
246.081	1	C10H17NO4S	[M-H]-	-0.1	['(3AR,5R,6S,7R,7AR)-5-(HYDROXYMETHYL)-2-PROPYL-5,6,7,7A-TETRAHYDRO-3AH-PYRANO[3,2-D][1,3]THIAZOLE-6,7-DIOL']
248.06	1	C9H15NO5S	[M-H]-	-0.06	['N-Succinyl Methionine']
249.055	1	C8H14N2O5S	[M-H]-	-0.08	['Gamma-Glutamylcysteine']
249.099	1	C11H14N4O3	[M-H]-	-0.14	['9-(2-Deoxy-Beta-D-Ribofuranosyl)-6-Methylpurine']
249.124	1	C13H18N2O3	[M-H]-	-0.03	['Heptabarbital']
251.067	1	C11H12N2O5	[M-H]-	-0.07	['4-(Acetylamino)-3-[(Hydroxyacetyl)Amino]Benzoic Acid']
251.104	1	C12H16N2O4	[M-H]-	-0.09	['(South)-Methanocarba-Thymidine']
253.012	1	C7H11O8P	[M-H]-	-0.12	['Shikimate-3-Phosphate']
253.083	1	C11H14N2O5	[M-H]-	-0.17	['N-Acetyl-P-Nitrophenylserinol']
255.114	1	C15H16N2O2	[M-H]-	0.08	['N-[4-(benzyloxy)phenyl]glycinamide']
258.044	2	C10H13NO5S	[M-H]-	-0.11	['N-[(4-methoxyphenyl)sulfonyl]-D-alanine', 'O-Benzylsulfonyl-Serine']
258.146	2	C11H21N3O4	[M-H]-	-0.08	['(TERT-BUTYLOXYCARBONYL)-ALANYL-AMINO ETHYL-FORMAMIDE', '(Tert-Butyloxycarbonyl)-Alanyl-Alanyl-Amine']
260.104	1	C13H15N3O3	[M-H]-	0.03	['[2-Aminomethyl-5-Oxo-4-(4-Oxo-Cyclohexa-2,5-Dienylmethyl)-4,5-Dihydro-Imidazol-1-Yl] -Acetaldehyde']
263.061	1	C11H12N4O2S	[M-H]-	0.93	['Sulfamerazine (INN)']
263.14	1	C14H20N2O3	[M-H]-	-0.07	['Vorinostat (JAN/USAN)']
264.074	1	C10H11N5O4	[M-H]-	-0.1	['3-Oxo-Adenosine']
264.124	3	C14H19NO4	[M-H]-	-0.07	['(1R,4S,7AS)-1-(1-FORMYLPROP-1-EN-1-YL)-4-METHOXY-2,4,5,6,7,7A-HEXAHYDRO-1H-ISOINDOLE-3-CARBOXYLIC ACID', '(R)-Mesopram', 'Anisomycin']
266.089	4	C10H13N5O4	[M-H]-	-0.08	['3-Deoxyguanosine', '9-Beta-D-Xylofuranosyl-Adenine', 'Adenosine', 'Zidovudine']
268.083	1	C12H15NO6	[M-H]-	-0.06	['(2R)-4,4-dihydroxy-5-nitro-2-(phenylmethyl)pentanoic acid']
269.024	1	C10H10N2O5S	[M-H]-	-0.08	['2-(Oxalyl-Amino)-4,5,6,7-Tetrahydro-Thieno[2,3-C]Pyridine-3-Carboxylic Acid']
270.062	1	C11H13NO7	[M-H]-	-0.11	['4-Nitrophenyl-Ara']
270.098	1	C12H17NO6	[M-H]-	-0.08	['P-Aminophenyl-Alpha-D-Galactopyranoside']
271.059	1	C11H8N6O3	[M-H]-	0.59	['3-(5-Amino-7-Hydroxy-[1,2,3]Triazolo[4,5-D]Pyrimidin-2-Yl)-Benzoic Acid']
271.061	1	C15H12O5	[M-H]-	-0.08	['Naringenin']
271.112	1	C12H20N2O3S	[M-H]-	-0.4	['Sotalol']
272.114	2	C12H19NO6	[M-H]-	-0.11	['5-ACETAMIDO-5,6-DIHYDRO-4-HYDROXY-6-ISOBUTOXY-4H-PYRAN-2-CARBOXYLIC ACID', 'N-{[(2S,3S)-3-(ETHOXYCARBONYL)OXIRAN-2-YL]CARBONYL}-L-ISOLEUCINE']
275.104	2	C14H16N2O4	[M-H]-	-0.07	['1-((2-HYDROXYETHOXY)METHYL)-5-BENZYLPYRIMIDINE-2,4(1H,3H)-DIONE', 'Gluco-Phenylimidazole']
275.107	1	C11H20N2O4S	[M-H]-	-0.11	['Pantothenoylaminoethenethiol']
275.114	1	C12H20O7	[M-H]-	-0.07	['METHYL (3R)-3-{[(3R)-3-{[(3R)-3-HYDROXYBUTANOYL]OXY}BUTANOYL]OXY}BUTANOATE']
275.125	1	C11H20N2O6	[M-H]-	-0.06	['N6-(L-1,3-Dicarboxypropyl)-L-lysine']
281.114	1	C13H18N2O5	[M-H]-	-0.03	['2-[1-METHYLHEXYL]-4,6-DINITROPHENOL']
282.084	2	C10H13N5O5	[M-H]-	-0.06	['8-Hydroxy-2-Deoxyguanosine', 'Guanosine']
284.078	1	C12H15NO7	[M-H]-	-0.09	['ORTHONITROPHENYL-BETA-D-FUCOPYRANOSIDE']
286.969	1	C10H8O6S2	[M-H]-	-0.1	['2,6-Naphthalenedisulfonic acid']
289.083	1	C14H14N2O5	[M-H]-	-0.03	['N-[1H-INDOL-3-YL-ACETYL]ASPARTIC ACID']
289.104	2	C11H18N2O7	[M-H]-	-0.07	['4-Amino-2-Deoxy-2,3-Dehydro-N-Neuraminic Acid', '9-Amino-2-Deoxy-2,3-Dehydro-N-Acetyl-Neuraminic Acid']
289.119	1	C15H18N2O4	[M-H]-	-0.06	['3-Hydroxymethyl-5-Aziridinyl-1methyl-2-[1h-Indole-4,7-Dione]-Propanol']
290.088	1	C11H17NO8	[M-H]-	-0.06	['2-Deoxy-2,3-Dehydro-N-Acetyl-Neuraminic Acid']
290.176	2	C17H25NO3	[M-H]-	-0.08	['Cyclopentolate', 'Levobunolol']
291.135	2	C15H20N2O4	[M-H]-	-0.07	['4-(N-ACETYLAMINO)-3-[N-(2-ETHYLBUTANOYLAMINO)]BENZOIC ACID', 'Filaminast (USAN/INN)']
293.114	2	C14H18N2O5	[M-H]-	-0.01	['Aspartame', 'N-[(2R)-2-benzyl-4-(hydroxyamino)-4-oxobutanoyl]-L-alanine']
293.143	1	C13H26O5S	[M-H]-	-0.09	['Heptyl 1-Thiohexopyranoside']
294.098	1	C14H17NO6	[M-H]-	-0.06	['(5R,7R,8S,9S,10R)-7-(hydroxymethyl)-3-phenyl-1,6-dioxa-2-azaspiro[4.5]dec-2-ene-8,9,10-triol']
297.066	1	C11H14N4O4S	[M-H]-	-0.07	['Methylthioinosine']
297.15	1	C19H22O3	[M-H]-	0.01	['6,7,8,9-TETRAHYDRO-4-HYDROXY-3-(1-PHENYLPROPYL)CYCLOHEPTA[B]PYRAN-2-ONE']
298.054	1	C16H13NO3S	[M-H]-	0.32	['8-Anilino-1-naphthalene sulfonic acid']
299.161	1	C14H24N2O5	[M-H]-	-0.05	['3-Amino-4-{3-[2-(2-Propoxy-Ethoxy)-Ethoxy]-Propylamino}-Cyclobut-3-Ene-1,2-Dione']
300.156	1	C13H23N3O5	[M-H]-	-0.05	['5-N-Acetyl-4-Amino-6-Diethylcarboxamide-4,5-Dihydro-2h-Pyran-2-Carboxylic Acid']
301.072	1	C16H14O6	[M-H]-	-0.03	['Hesperetin']
301.083	1	C15H14N2O5	[M-H]-	-0.06	['2-((3,5-DIMETHOXY-4-HYDROXYPHENYL)AZO)BENZOIC ACID']
301.121	1	C17H14N6	[M-H]-	0.99	['N,N-DIPHENYLPYRAZOLO[1,5-A][1,3,5]TRIAZINE-2,4-DIAMINE']
302.115	1	C15H17N3O4	[M-H]-	-0.06	['Chromophore (Gly-Tyr-Gly)']
302.136	1	C12H21N3O6	[M-H]-	-0.06	['Glycyl-L-Alpha-Amino-Epsilon-Pimelyl-D-Alanine']
303.039	1	C10H13N2O7P	[M-H]-	-0.06	['cyclic 3,5-thymidine monophosphate']
304.14	1	C13H23NO7	[M-H]-	-0.1	['1,4-Deoxy-4-((5-Hydroxymethyl-2,3,4-Trihydroxycyclohex-5-Enyl)Amino)Fructose']
305.067	1	C15H14O7	[M-H]-	-0.06	['Epigallocatechin']
306.077	1	C10H17N3O6S	[M-H]-	-0.03	['Glutathione']
313.061	1	C10H20O7P2	[M-H]-	0.15	['Geranyl diphosphate']
313.119	1	C17H18N2O4	[M-H]-	0.06	['2-HYDROXY-5-{[(1E)-2-PHENYLETHYLIDENE]AMINO}-L-TYROSINE']
315.193	3	C15H28N2O5	[M-H]-	0	['(3Z,5S,6R,7S,8R,8aR)-3-(octylimino)hexahydro[1,3]oxazolo[3,4-a]pyridine-5,6,7,8-tetrol', '(3Z,5S,6R,7S,8S,8aR)-3-(octylimino)hexahydro[1,3]oxazolo[3,4-a]pyridine-5,6,7,8-tetrol', 'N-[1-Hydroxycarboxyethyl-Carbonyl]Leucylamino-2-Methyl-Butane']
316.045	1	C9H12N5O6P	[M-H]-	-0.87	['5-(6-Amino-9h-Purin-9-Yl)-4-Hydroxytetrahydrofuran-3-Yl Dihydrogen Phosphate']
316.05	1	C12H15NO7S	[M-H]-	-0.02	['PARA-NITROPHENYL 1-THIO-BETA-D-GLUCOPYRANOSIDE']
317.169	1	C10H22N8O4	[M-H]-	0.56	['L-N(Omega)-Nitroarginine-2,4-L-Diaminobutyric Amide']
317.176	1	C19H26O4	[M-H]-	0.01	['Ubiquinone Q2']
319.13	1	C16H20N2O5	[M-H]-	0	['Z-Ala Prolinal']
320.092	1	C11H19N3O6S	[M-H]-	-0.07	['S-Methyl GSH']
320.137	1	C14H19N5O4	[M-H]-	0.81	['Famciclovir (JAN/USAN/INN)']
321.109	1	C11H21N3O6P	[M-H]-	-0.99	['Glycyl-L-a-Aminopimelyl-E-(D-2-Aminoethyl)Phosphonate']
322.104	1	C14H17N3O6	[M-H]-	-0.09	['PARA-NITROBENZYL GLUTARYL GLYCINIC ACID']
324.07	1	C18H15NO3S	[M-H]-	0.17	['(R)-(+) 5(9BH)-OXO-9B-PHENYL-2,3-DIHYDROTHIAZOLO[2,3-A]ISOINDOL-3-CARBOXYLIC ACID METHYL ESTER']
325.104	1	C14H18N2O7	[M-H]-	0	['N-Benzoyl-N-Beta-D-Glucopyranosyl Urea']
327.135	2	C18H20N2O4	[M-H]-	-0.02	['(2S)-2-amino-5-oxo-5-[(4-phenylmethoxyphenyl)amino]pentanoic acid', '2-Amino-3-[4-Hydroxy-6-Oxo-3-(2-Phenyl-Cyclopropylimino)-Cyclohexa-1,4-Dienyl]-Propionic Acid']
328.045	1	C10H12N5O6P	[M-H]-	-0.03	['Cyclic Adenosine Monophosphate']
329.074	1	C11H14N4O8	[M-H]-	0.04	['6,7-Dioxo-5h-8-Ribitylaminolumazine']
330.113	1	C13H21N3O5S	[M-H]-	0	['Aminodi(Ethyloxy)Ethylaminocarbonylbenzenesulfonamide']
331.151	1	C14H24N2O7	[M-H]-	0	['Spectinomycin']
341.103	1	C19H18O6	[M-H]-	0	['2-Benzo[1,3]Dioxol-5-Ylmethyl-3-Benzyl-Succinic Acid']
343.151	1	C15H24N2O7	[M-H]-	0	['N-{[(2S,3S)-3-(ETHOXYCARBONYL)OXIRAN-2-YL]CARBONYL}-L-ISOLEUCYL-L-ALANINE']
344.092	1	C13H19N3O6S	[M-H]-	0	['N-Hydroxy 1n(4-Methoxyphenyl)Sulfonyl-4-(Z,E-N-Methoxyimino)Pyrrolidine-2r-Carboxamide']
345.109	1	C17H18N2O6	[M-H]-	-0.03	['Nifedipine']
345.203	1	C16H30N2O6	[M-H]-	-0.02	['PANTOTHENYL-AMINOETHANOL-11-PIVALIC ACID']
346.056	5	C10H14N5O7P	[M-H]-	0.01	['3-Azido-3-Deoxythymidine-5-Monophosphate', '7-Alpha-D-Ribofuranosyl-2-Aminopurine-5-Phosphate', 'AMP', 'Alpha-Adenosine Monophosphate', 'dGMP']
350.067	1	C19H13NO6	[M-H]-	-0.05	['2-[(7-HYDROXY-NAPHTHALEN-1-YL)-OXALYL-AMINO]-BENZOIC ACID']
357.086	2	C12H22O10S	[M-H]-	0.39	['Thiocellobiose', 'Thiodigalactoside']
357.089	1	C11H23N2O7PS	[M-H]-	-0.02	['Pantetheine 4-phosphate']
358.177	1	C19H25N3O4	[M-H]-	0	['N-[(2R)-2-{[(2S)-2-(1,3-benzoxazol-2-yl)pyrrolidin-1-yl]carbonyl}hexyl]-N-hydroxyformamide']
359.125	1	C18H20N2O6	[M-H]-	0.01	['Nitrendipine']
360.123	1	C14H23N3O6S	[M-H]-	0	['D-(L-a-Aminoadipoyl)-L-Cysteinyl-D-Isodehydrovaline']
361.125	1	C14H22N2O9	[M-H]-	0.01	['Imidazole-Derived Cellobiose']
362.051	4	C10H14N5O8P	[M-H]-	0.02	['8-Oxo-2-Deoxy-Guanosine-5-Monophosphate', 'Guanosine-2-Monophosphate', 'Guanosine-3-Monophosphate', 'Guanosine-5-Monophosphate']
362.139	1	C14H25N3O6S	[M-H]-	-0.15	['<i>N</i>-[(5<i>S</i>)-5-amino-5-carboxypentanoyl]-L-cysteinyl-D-valine']
371.102	1	C13H24O10S	[M-H]-	-0.06	['Methyl-2-S-(Alpha-D-Mannopyranosyl)-2-Thio-Alpha-D-Mannopyranoside']
373.173	1	C15H26N4O7	[M-H]-	-0.01	['Glycyl-L-Alpha-Amino-Epsilon-Pimelyl-D-Alanyl-D-Alanine']
375.131	1	C17H20N4O6	[M-H]-	0.08	['Riboflavin']
375.177	1	C16H28N2O8	[M-H]-	0.04	['N-{[(2S,3S)-3-(ETHOXYCARBONYL)OXIRAN-2-YL]CARBONYL}-']
376.128	1	C14H24N3O7P	[M-H]-	0.46	['N-Pyridoxyl-Lysine-5-Monophosphate']
377.124	1	C19H22O8	[M-H]-	0.03	['(1aR,8S,13S,14S,15aR)-5,13,14-trihydroxy-3-methoxy-8-methyl-8,9,13,14,15,15a-hexahydro-6H-oxireno[k][2]benzoxacyclotetradecine-6,12(1aH)-dione']
383.114	1	C14H20N6O5S	[M-H]-	0.03	['S-Adenosyl-L-Homocysteine']
384.25	1	C19H35N3O5	[M-H]-	0.05	['Actinonin']
385.093	1	C20H18O8	[M-H]-	0.03	['2,3-Bis-Benzo[1,3]Dioxol-5-Ylmethyl-Succinic Acid']
385.1	2	C14H18N4O9	[M-H]-	0.07	['3-(7-Hydroxy-8-Ribityllumazine-6-Yl) Propionic Acid', 'Carboxyethyllumazine']
394.075	1	C13H21N3O7S2	[M-H]-	0.04	['1-[(1s)-Carboxy-2-(Methylsulfinyl)Ethyl]-(3r)-[(5s)-5-Amino-5-Carboxypentanamido]-(4r)-Sulfanylazetidin-2-One']
396.123	1	C17H23N3O6S	[M-H]-	0.02	['S-Benzyl-Glutathione']
407.135	1	C20H24O9	[M-H]-	0.03	['ginkgolide-A']
416.219	1	C22H31N3O5	[M-H]-	0.09	['Cilazapril (INN)']
418.202	1	C18H33N3O6S	[M-H]-	0.03	['S-Octylglutathione']
421.187	1	C22H30O8	[M-H]-	0.04	['(4Z)-2,8:7,12:11,15:14,18:17,22-PENTAANHYDRO-4,5,6,9,10,13,19,20,21-NONADEOXY-D-ARABINO-D-ALLO-D-ALLO-DOCOSA-4,9,20-TRIENITOL']
423.13	3	C20H24O10	[M-H]-	0.04	['ginkgolide-B', 'ginkgolide-J', 'ginkgolide-M']
425.093	1	C15H22O14	[M-H]-	-0.67	['4,6-O-(1-CARBOXYETHYLIDENE)-BETA-D-MANNOSE-(1->4)-BETA-D-GLUCURONIC ACID']
425.118	1	C22H22N2O5S	[M-H]-	0.1	['N-{[4-(but-2-yn-1-yloxy)phenyl]sulfonyl}-5-methyl-D-tryptophan']
434.193	1	C21H29N3O7	[M-H]-	0.04	['3-[2-(2-BENZYLOXYCARBONYLAMINO-3-METHYL-BUTYRYLAMINO)-PROPIONYLAMINO]-4-OXO-PENTANOIC ACID']
436.188	1	C24H27N3O5	[M-H]-	-0.2	['N-{(1S,2R)-2-hydroxy-1-[(hydroxyamino)carbonyl]propyl}-4-{[4-(morpholin-4-ylmethyl)phenyl]ethynyl}benzamide']
441.153	1	C20H22N6O6	[M-H]-	0.31	['Furo[2,3d]Pyrimidine Antifolate']
454.141	1	C26H21N3O5	[M-H]-	-0.62	['8-Benzyl-2-Hydroperoxy-2-(4-Hydroxy-Benzyl)-6-(4-Hydroxy-Phenyl)-2h-Imidazo[1,2-a]Pyrazin-3-One']
455.097	1	C17H21N4O9P	[M-H]-	0.07	['Riboflavin Monophosphate']
455.162	1	C17H33N2O8PS	[M-H]-	-0.01	['S-[2-({N-[(2S)-2-hydroxy-3,3-dimethyl-4-(phosphonooxy)butanoyl]-beta-alanyl}amino)ethyl] hexanethioate']
461.083	1	C14H19N6O10P	[M-H]-	0.76	['Aspartyl-Adenosine-5-Monophosphate']
467.213	2	C20H36O12	[M-H]-	-0.13	['3-O-N-Octanoyl-a-D-Glucopyranosyl-B-D-Fructofuranoside', 'N-Octanoyl-B-D-Fructofuranosyl-a-D-Glucopyranoside,Sucrose Monocaproylate']
481.156	1	C22H31N2O6PS	[M-H]-	-0.84	['(2S)-2-[3-(AMINOMETHYL)PHENYL]-3-{(S)-HYDROXY[(1R)-2-METHYL-1-{[(2-PHENYLETHYL)SULFONYL]AMINO}PROPYL]PHOSPHORYL}PROPANOIC ACID']
509.297	1	C24H46O11	[M-H]-	0.22	['Dodecyl-Alpha-D-Maltoside']
524.096	1	C18H23N9O4S3	[M-H]-	-0.97	['Cefotiam (INN)']
525.181	1	C26H30N4O6S	[M-H]-	-0.25	['Benzofuran-2-Carboxylic Acid {(S)-3-Methyl-1-[3-Oxo-1-(Pyridin-2-Ylsulfonyl)Azepan-4-Ylcarbamoyl]Butyl}Amide']
556.085	1	C16H25N5O13P2	[M-H]-	-0.27	['AMPCPR']
572.115	1	C19H24N7O12P	[M-H]-	0.23	['Uridylyl-2-5-Phospho-Adenosine']
588.11	1	C19H24N7O13P	[M-H]-	0.32	['Phosphoric Acid-2-[2-Deoxy-Uridine]Ester-5-Guanosine Ester']
a) m/z values detected by FT-ICR-MS analysis
b) number of metabolite names assigned to the m/z
c) molecular formulae assigned
d) error in ppm between the measured masses and the masses of the assigned metabolites
e) names of the metabolites assigned

## Sheet: -Pi T2
m/za	No. metabolite namesb	Empirical formulac	Ion form	Mass error (ppm)d	Drug Bank compounde
154.051	1	C7H9NO3	[M-H]-	0.09	['(2s,3s)-Trans-2,3-Dihydro-3-Hydroxyanthranilic Acid']
154.087	1	C8H13NO2	[M-H]-	0.11	['Arecoline']
155.017	1	C7H8O2S	[M-H]-	0.07	['Benzylsulfinic Acid']
156.066	2	C7H11NO3	[M-H]-	-0.84	['N-Acetylproline', 'Paramethadione']
156.067	2	C7H11NO3	[M-H]-	0.09	['N-Acetylproline', 'Paramethadione']
158.061	1	C10H9NO	[M-H]-	0.13	['1-Methyl-2-quinolone']
159.078	3	C6H12N2O3	[M-H]-	0.1	['5-Hydroxyamino-3-Methyl-Pyrrolidine-2-Carboxylic Acid', 'N-Carbamyl-D-Valine', 'N5-Methyl-L-glutamine']
160.062	1	C6H11NO4	[M-H]-	0.09	['2s,3r-2-Amino-3-Methylpentanedioic Acid']
160.098	1	C7H15NO3	[M-H]-	0.1	['L-Carnitine']
162.056	1	C9H9NO2	[M-H]-	0.09	['Phenyldehydroalanine']
164.072	6	C9H11NO2	[M-H]-	-0.89	['2-(4-METHOXYPHENYL)ACETAMIDE', '4-(DIMETHYLAMINO)BENZOIC ACID', '4-Aminohydrocinnamic Acid', 'Benzocaine', 'L-Phenylalanine', 'Tyrosinal']
164.072	6	C9H11NO2	[M-H]-	0.06	['2-(4-METHOXYPHENYL)ACETAMIDE', '4-(DIMETHYLAMINO)BENZOIC ACID', '4-Aminohydrocinnamic Acid', 'Benzocaine', 'L-Phenylalanine', 'Tyrosinal']
168.103	1	C9H15NO2	[M-H]-	0.06	['Octahydroindole-2-Carboxylic Acid']
169.098	1	C8H14N2O2	[M-H]-	0.06	['Levetiracetam']
170.082	1	C8H13NO3	[M-H]-	0.06	['1-ACETYL-2-CARBOXYPIPERIDINE']
171.012	1	C7H8O3S	[M-H]-	0.03	['Toluene-4-sulfonate']
171.041	1	C6H8N2O4	[M-H]-	0.08	['(S)-Des-Me-Ampa']
172.062	1	C7H11NO4	[M-H]-	0.05	['(2s,5s)-5-Carboxymethylproline']
172.098	1	C8H15NO3	[M-H]-	0.09	['Swainsonine']
174.056	2	C10H9NO2	[M-H]-	0.05	['Indole-3-acetate', 'NH2Mec']
174.077	4	C7H13NO4	[M-H]-	0.04	['(1S,2R,3S,4R,5S)-8-AZABICYCLO[3.2.1]OCTANE-1,2,3,4-TETROL', '1-Hydroxyamine-2-Isobutylmalonic Acid', '2-Aminopimelic Acid', '6-Amino-4-Hydroxymethyl-Cyclohex-4-Ene-1,2,3-Triol']
175.061	3	C7H12O5	[M-H]-	-0.97	['3-Isopropylmalic Acid', '5-Hydroxymethyl-Chonduritol', 'Oxiranpseudoglucose']
175.061	3	C7H12O5	[M-H]-	0.07	['3-Isopropylmalic Acid', '5-Hydroxymethyl-Chonduritol', 'Oxiranpseudoglucose']
176.039	3	C6H11NO3S	[M-H]-	0.03	['N-(3-MERCAPTOPROPANOYL)-D-ALANINE', 'N-Formyl-L-methionine', 'S-Acetonylcysteine']
177.034	1	C5H10N2O3S	[M-H]-	-1	['Cysteine-S-Acetamide']
177.034	1	C5H10N2O3S	[M-H]-	0.03	['Cysteine-S-Acetamide']
179.035	5	C9H8O4	[M-H]-	0.06	['2,4-dihydroxycinnamate', '3-(4-Hydroxyphenyl)pyruvate', 'Aspirin', 'Caffeate', 'RU78191']
179.071	2	C10H12O3	[M-H]-	0.04	['(2,6-DIMETHYL-PHENOXY)-ACETIC ACID', 'Trans-O-Hydroxy-Alpha-Methyl Cinnamate']
180.067	2	C9H11NO3	[M-H]-	-0.2	['3-Hydroxyphenylalanine', 'L-Tyrosine']
181.051	1	C9H10O4	[M-H]-	0.02	['VANILLATE']
182.046	1	C8H9NO4	[M-H]-	0.02	['3,5-Dihydroxy-phenylglycine']
182.057	1	C7H9N3O3	[M-H]-	0.02	['2-AMINO-4-HYDROXYPYRIMIDINE-5-CARBOXYLIC ACID ETHYL ESTER']
182.082	2	C9H13NO3	[M-H]-	0.03	['L-Adrenaline', 'Levonordefrin']
183.078	2	C8H12N2O3	[M-H]-	0.02	['6-Hydroxypropylthymine', 'Barbital (JP16/INN)']
184.098	2	C9H15NO3	[M-H]-	-0.32	['Ecgonine', 'Ethyl Oxo(Piperidin-1-Yl)Acetate']
185.057	1	C7H10N2O4	[M-H]-	0	['AMPA']
186.077	1	C8H13NO4	[M-H]-	0.04	['L-2-Amino-6-Methylene-Pimelic Acid']
186.092	2	C12H13NO	[M-H]-	0.05	['4-HYDROXY-N-PROPARGYL-1(R)-AMINOINDAN', '5-Hydroxy-N-Propargyl-1(R)-Aminoindan']
186.114	1	C9H17NO3	[M-H]-	0.01	['7-Keto-8-Aminopelargonic Acid']
187.072	1	C7H12N2O4	[M-H]-	-0.06	['Aceglutamide (INN)']
188.056	1	C7H11NO5	[M-H]-	0.01	['N-Acetyl-L-glutamate']
188.072	3	C11H11NO2	[M-H]-	0.02	['(3E)-3-[(phenylamino)methylidene]dihydrofuran-2(3H)-one', '3-Indolepropionic acid', 'Phensuximide']
188.093	4	C8H15NO4	[M-H]-	0.01	['(1s,6s,7r,8r,8ar)-1,6,7,8-Tetrahydroxyindolizidine', '(2r)-2-{[Formyl(Hydroxy)Amino]Methyl}Hexanoic Acid', '2-{[Formyl(Hydroxy)Amino]Methyl}-4-Methylpentanoic Acid', '3-FORMYL-2-HYDROXY-5-METHYL-HEXANOIC ACID HYDROXYAMIDE']
189.04	1	C7H10O6	[M-H]-	0.05	['3-Dehydroquinic Acid']
190.051	1	C10H9NO3	[M-H]-	0.01	['3,4-Dihydroxy-1-Methylquinolin-2(1h)-One']
190.054	2	C7H13NO3S	[M-H]-	0.03	['N-&alpha;-acetyl-L-methionine', 'S-Butyryl-Cystein']
190.072	1	C7H13NO5	[M-H]-	0.02	['N-Propyl-Tartramic Acid']
190.087	1	C11H13NO2	[M-H]-	0.02	['Alpha-Amino-2-Indanacetic Acid']
191.035	3	C10H8O4	[M-H]-	-0.05	['(2S)-2-HYDROXY-2H-CHROMENE-2-CARBOXYLIC ACID', '4-Carboxycinnamic Acid', 'trans-O-Hydroxybenzylidenepyruvate']
191.057	1	C8H8N4O2	[M-H]-	0.03	['3,5-Diaminophthalhydrazide']
192.034	1	C6H11NO4S	[M-H]-	0.01	['N-Carboxymethionine']
192.103	2	C11H15NO2	[M-H]-	0.01	['3,4-Methylenedioxymethamphetamine', '3-Amino-4-Oxybenzyl-2-Butanone']
194.046	3	C9H9NO4	[M-H]-	-0.04	['(2E)-3-(3,4-DIHYDROXYPHENYL)-2-IMINOPROPANOIC ACID', '3-Hydroxyhippuric acid', 'Acetic Acid Salicyloyl-Amino-Ester']
195.033	2	C6H12O5S	[M-H]-	-0.02	['1-Thio-Beta-D-Glucopyranose', '4-Thio-Beta-D-Glucopyranose']
195.049	2	C10H12O2S	[M-H]-	0	['(5R)-5-[(1E)-BUTA-1,3-DIENYL]-4-HYDROXY-3,5-DIMETHYLTHIOPHEN-2(5H)-ONE', '2-Thiomethyl-3-Phenylpropanoic Acid']
196.025	1	C8H7NO5	[M-H]-	-0.02	['2-(4-HYDROXY-3-NITROPHENYL)ACETIC ACID']
196.062	2	C9H11NO4	[M-H]-	-0.01	['3,4-Dihydroxy-L-phenylalanine', '3-(4-NITRO-PHENOXY)-PROPAN-1-OL']
197.057	1	C8H10N2O4	[M-H]-	-0.03	['(S)-2-Amino-3-(3-hydroxy-4-oxo-4H-pyridin-1-yl)propanoate']
198.041	1	C8H9NO5	[M-H]-	0	['Clavulanic acid']
199.072	1	C8H12N2O4	[M-H]-	-0.01	['2-(Acetylamino)-2-Deoxy-6-O-Methyl-Alpha-D-Allopyranose']
199.109	1	C9H16N2O3	[M-H]-	-0.03	['N-[(CYCLOHEXYLAMINO)CARBONYL]GLYCINE']
202.087	2	C12H13NO2	[M-H]-	-0.06	['Indolebutyric acid', 'Methsuximide (USP)']
202.108	2	C9H17NO4	[M-H]-	0	['2-(ACETYL-HYDROXY-AMINO)-4-METHYL-PENTANOIC ACID METHYL ESTER', 'N-(ethoxycarbonyl)-L-leucine']
204.067	1	C11H11NO3	[M-H]-	-0.02	['3-(INDOL-3-YL) LACTATE']
205.036	1	C8H14O2S2	[M-H]-	-0.01	['(R)-Lipoic acid']
206.082	1	C11H13NO3	[M-H]-	-0.04	['benzyl (2-oxopropyl)carbamate']
207.03	1	C10H8O5	[M-H]-	0.03	['naphthalene-1,2,4,5,7-pentol']
208.062	2	C10H11NO4	[M-H]-	-0.06	['(2R)-2-benzyl-3-nitropropanoic acid', '4-(1-Amino-1-Carboxy-Ethyl)-Benzoic Acid']
209.057	2	C9H10N2O4	[M-H]-	-0.02	['3-(4-Hydroxy-3-Imino-6-Oxo-Cyclohexa-1,4-Dienyl)-Alanine', '4-(ACETYLAMINO)-5-AMINO-3-HYDROXYBENZOIC ACID']
210.077	1	C10H13NO4	[M-H]-	0.05	['Methyldopa anhydrous']
210.114	3	C11H17NO3	[M-H]-	0.04	['Isoproterenol', 'Metaproterenol', 'Methoxamine']
211.072	2	C9H12N2O4	[M-H]-	0	['2-5dideoxyuridine', '3-Amino-6-Hydroxy-Tyrosine']
211.109	2	C10H16N2O3	[M-H]-	0	['Butabarbital', 'Butobarbital (BAN)']
212.056	1	C9H11NO5	[M-H]-	0.16	['Droxidopa (JP16/INN)']
213.088	1	C9H14N2O4	[M-H]-	-0.03	['6-(Dihydroxy-Isobutyl)-Thymine']
213.124	1	C10H18N2O3	[M-H]-	-0.02	['Dethiobiotin']
215.002	1	C8H8O5S	[M-H]-	-0.06	['RU79256']
215.035	2	C12H8O4	[M-H]-	-0.08	['2,6-DICARBOXYNAPHTHALENE', 'Xanthotoxin']
215.104	1	C9H16N2O4	[M-H]-	-0.03	['Allosamizoline']
216.088	1	C9H15NO5	[M-H]-	-0.04	['N-(3-CARBOXYPROPANOYL)-L-NORVALINE']
216.124	1	C10H19NO4	[M-H]-	-0.03	['N-hexanoyl-L-homoserine']
217.033	1	C12H10O2S	[M-H]-	-0.03	['1,1-BIPHENYL-2-SULFINIC ACID']
218.049	1	C8H13NO4S	[M-H]-	-0.03	['3ar,5r,6s,7r,7ar-5-Hydroxymethyl-2-Methyl-5,6,7,7a-Tetrahydro-3ah-Pyrano[3,2-D]Thiazole-6,7-Diol']
218.082	2	C12H13NO3	[M-H]-	-0.06	['3-(5-methoxy-1H-indol-3-yl)propanoic acid', 'Aniracetam']
219.049	1	C12H12O2S	[M-H]-	0.01	['4-(3-ethylthiophen-2-yl)benzene-1,2-diol']
220.062	1	C11H11NO4	[M-H]-	-0.03	['(3S)-1-(2-hydroxyphenyl)-5-oxopyrrolidine-3-carboxylic acid']
220.083	3	C8H15NO6	[M-H]-	-0.07	['1-N-Acetyl-Beta-D-Glucosamine', 'N-Acetyl-D-glucosamine', 'N-Acetyl-beta-D-galactosamine']
220.098	1	C12H15NO3	[M-H]-	-0.13	['Metaxalone']
225.052	2	C9H10N2O5	[M-H]-	-0.05	['3-Nitrotyrosine', 'Cyclouridine']
225.124	2	C11H18N2O3	[M-H]-	-0.05	['Amobarbital', 'Pentobarbital']
225.161	1	C12H22N2O2	[M-H]-	-0.07	['6-(2-HYDROXY-CYCLOPENTYL)-7-OXO-HEPTANAMIDINE']
227.067	2	C9H12N2O5	[M-H]-	-0.06	['2-Deoxyuridine', 'Zebularine']
229.083	1	C9H14N2O5	[M-H]-	-0.05	['Tetrahydrodeoxyuridine']
231.114	2	C13H16N2O2	[M-H]-	-0.08	['Aminoglutethimide', 'Melatonin']
232.062	1	C12H11NO4	[M-H]-	-0.08	['Casimiroin']
232.098	1	C13H15NO3	[M-H]-	-0.02	['5,8-dimethoxy-1,4-dimethylquinolin-2(1H)-one']
233.028	1	C12H10O3S	[M-H]-	-0.07	['2-Hydroxybiphenyl-2-sulfinate']
234.077	2	C12H13NO4	[M-H]-	-0.1	['3-(4-HYDROXYPHENYL)-4,5-DIHYDRO-5-ISOXAZOLE-ACETIC ACID METHYL ESTER', '8-Hydroxy-4-(1-Hydroxyethyl)Quinoline-2-Carboxylic Acid']
234.081	1	C9H17NO4S	[M-H]-	-0.04	['S-(D-Carboxybutyl)-L-Homocysteine']
235.109	1	C12H16N2O3	[M-H]-	-0.07	['Hexobarbitone']
236.093	1	C12H15NO4	[M-H]-	-0.05	['(2S)-2-[(3aR,4R,7S,7aS)-1,3-dioxooctahydro-2H-4,7-methanoisoindol-2-yl]propanoic acid']
237.088	3	C11H14N2O4	[M-H]-	-0.16	['(2R)-3-{[(BENZYLAMINO)CARBONYL]AMINO}-2-HYDROXYPROPANOIC ACID', '2-Amino-3-(3-Hydroxy-7,8-Dihydro-6h-Cyclohepta[D]-4-Isoxazolyl)Propionic Acid', 'Felbamate']
240.051	1	C10H11NO6	[M-H]-	-0.27	['N-(2,3-Dihydroxybenzoyl)-L-serine']
240.088	1	C11H15NO5	[M-H]-	-0.04	['Methocarbamol (JAN/USP/INN)']
241.065	1	C10H14N2O3S	[M-H]-	-0.02	['N-{2-[4-(AMINOSULFONYL)PHENYL]ETHYL}ACETAMIDE']
241.083	5	C10H14N2O5	[M-H]-	-0.06	['1-Beta-Ribofuranosyl-1,3-Diazepinone', '3-Deazacytidine', '5-Methyl-2-Deoxypseudouridine', 'Deoxythymidine', 'Telbivudine (USAN/INN)']
241.192	1	C13H26N2O2	[M-H]-	-0.07	['3-(CARBOXYAMIDE(2-CARBOXYAMIDE-2-TERTBUTYLETHYL))PENTAN']
243.044	1	C9H12N2O4S	[M-H]-	-0.07	['Phenylalanine-N-Sulfonamide']
243.062	1	C9H12N2O6	[M-H]-	0.05	['Uridine']
244.119	1	C11H19NO5	[M-H]-	-0.08	['methyl (3S)-3-[(tert-butoxycarbonyl)amino]-4-oxopentanoate']
246.077	2	C13H13NO4	[M-H]-	-0.06	['(3S)-1-(4-acetylphenyl)-5-oxopyrrolidine-3-carboxylic acid', '2,3,6A,7,8,9-HEXAHYDRO-11H-[1,4]DIOXINO[2,3-G]PYRROLO[2,1-B][1,3]BENZOXAZIN-11-ONE']
246.081	1	C10H17NO4S	[M-H]-	-0.1	['(3AR,5R,6S,7R,7AR)-5-(HYDROXYMETHYL)-2-PROPYL-5,6,7,7A-TETRAHYDRO-3AH-PYRANO[3,2-D][1,3]THIAZOLE-6,7-DIOL']
246.114	1	C14H17NO3	[M-H]-	-0.07	['4-HYDROXYBENZALDEHYDE O-(CYCLOHEXYLCARBONYL)OXIME']
248.06	1	C9H15NO5S	[M-H]-	-0.06	['N-Succinyl Methionine']
248.129	1	C14H19NO3	[M-H]-	0.01	['3-(4-DIETHYLAMINO-2-HYDROXY-PHENYL)-2-METHYL-PROPIONIC ACID']
249.055	1	C8H14N2O5S	[M-H]-	-0.08	['Gamma-Glutamylcysteine']
249.124	1	C13H18N2O3	[M-H]-	-0.03	['Heptabarbital']
253.083	1	C11H14N2O5	[M-H]-	-0.17	['N-Acetyl-P-Nitrophenylserinol']
255.114	1	C15H16N2O2	[M-H]-	0.08	['N-[4-(benzyloxy)phenyl]glycinamide']
256.065	1	C11H15NO4S	[M-H]-	-0.09	['ETHYL 3-[4-(AMINOSULFONYL)PHENYL]PROPANOATE']
258.044	2	C10H13NO5S	[M-H]-	-0.11	['N-[(4-methoxyphenyl)sulfonyl]-D-alanine', 'O-Benzylsulfonyl-Serine']
263.14	1	C14H20N2O3	[M-H]-	-0.07	['Vorinostat (JAN/USAN)']
264.074	1	C10H11N5O4	[M-H]-	-0.1	['3-Oxo-Adenosine']
264.124	3	C14H19NO4	[M-H]-	-0.07	['(1R,4S,7AS)-1-(1-FORMYLPROP-1-EN-1-YL)-4-METHOXY-2,4,5,6,7,7A-HEXAHYDRO-1H-ISOINDOLE-3-CARBOXYLIC ACID', '(R)-Mesopram', 'Anisomycin']
266.089	4	C10H13N5O4	[M-H]-	-0.08	['3-Deoxyguanosine', '9-Beta-D-Xylofuranosyl-Adenine', 'Adenosine', 'Zidovudine']
268.083	1	C12H15NO6	[M-H]-	-0.06	['(2R)-4,4-dihydroxy-5-nitro-2-(phenylmethyl)pentanoic acid']
268.098	1	C16H15NO3	[M-H]-	0.33	['PARA-(BENZOYL)-PHENYLALANINE']
269.024	1	C10H10N2O5S	[M-H]-	-0.08	['2-(Oxalyl-Amino)-4,5,6,7-Tetrahydro-Thieno[2,3-C]Pyridine-3-Carboxylic Acid']
270.062	1	C11H13NO7	[M-H]-	-0.11	['4-Nitrophenyl-Ara']
270.098	1	C12H17NO6	[M-H]-	-0.08	['P-Aminophenyl-Alpha-D-Galactopyranoside']
271.059	1	C11H8N6O3	[M-H]-	0.59	['3-(5-Amino-7-Hydroxy-[1,2,3]Triazolo[4,5-D]Pyrimidin-2-Yl)-Benzoic Acid']
272.006	1	C10H11NO4S2	[M-H]-	-0.12	['Stepronin (INN)']
272.056	1	C14H11NO5	[M-H]-	-0.06	['Tolcapone']
272.114	2	C12H19NO6	[M-H]-	-0.11	['5-ACETAMIDO-5,6-DIHYDRO-4-HYDROXY-6-ISOBUTOXY-4H-PYRAN-2-CARBOXYLIC ACID', 'N-{[(2S,3S)-3-(ETHOXYCARBONYL)OXIRAN-2-YL]CARBONYL}-L-ISOLEUCINE']
274.021	1	C10H13NO4S2	[M-H]-	-0.09	['ETHYL (1E)-2-PHENYL-N-(SULFOOXY)ETHANIMIDOTHIOATE']
275.104	2	C14H16N2O4	[M-H]-	-0.07	['1-((2-HYDROXYETHOXY)METHYL)-5-BENZYLPYRIMIDINE-2,4(1H,3H)-DIONE', 'Gluco-Phenylimidazole']
275.107	1	C11H20N2O4S	[M-H]-	-0.11	['Pantothenoylaminoethenethiol']
275.114	1	C12H20O7	[M-H]-	-0.07	['METHYL (3R)-3-{[(3R)-3-{[(3R)-3-HYDROXYBUTANOYL]OXY}BUTANOYL]OXY}BUTANOATE']
275.125	1	C11H20N2O6	[M-H]-	-0.06	['N6-(L-1,3-Dicarboxypropyl)-L-lysine']
281.114	1	C13H18N2O5	[M-H]-	-0.03	['2-[1-METHYLHEXYL]-4,6-DINITROPHENOL']
284.078	1	C12H15NO7	[M-H]-	-0.09	['ORTHONITROPHENYL-BETA-D-FUCOPYRANOSIDE']
284.093	1	C16H15NO4	[M-H]-	-0.14	['2-(3-BENZOYLPHENOXY)ETHYL(HYDROXY)FORMAMIDE']
286.969	1	C10H8O6S2	[M-H]-	-0.1	['2,6-Naphthalenedisulfonic acid']
289.104	2	C11H18N2O7	[M-H]-	-0.07	['4-Amino-2-Deoxy-2,3-Dehydro-N-Neuraminic Acid', '9-Amino-2-Deoxy-2,3-Dehydro-N-Acetyl-Neuraminic Acid']
289.119	1	C15H18N2O4	[M-H]-	-0.06	['3-Hydroxymethyl-5-Aziridinyl-1methyl-2-[1h-Indole-4,7-Dione]-Propanol']
290.088	1	C11H17NO8	[M-H]-	-0.06	['2-Deoxy-2,3-Dehydro-N-Acetyl-Neuraminic Acid']
290.176	2	C17H25NO3	[M-H]-	-0.08	['Cyclopentolate', 'Levobunolol']
291.135	2	C15H20N2O4	[M-H]-	-0.07	['4-(N-ACETYLAMINO)-3-[N-(2-ETHYLBUTANOYLAMINO)]BENZOIC ACID', 'Filaminast (USAN/INN)']
293.114	2	C14H18N2O5	[M-H]-	-0.01	['Aspartame', 'N-[(2R)-2-benzyl-4-(hydroxyamino)-4-oxobutanoyl]-L-alanine']
294.098	1	C14H17NO6	[M-H]-	-0.06	['(5R,7R,8S,9S,10R)-7-(hydroxymethyl)-3-phenyl-1,6-dioxa-2-azaspiro[4.5]dec-2-ene-8,9,10-triol']
297.066	1	C11H14N4O4S	[M-H]-	-0.07	['Methylthioinosine']
300.073	3	C12H15NO8	[M-H]-	0.11	['1-O-[O-Nitrophenyl]-Beta-D-Galactopyranose', '1-O-[P-Nitrophenyl]-Beta-D-Galactopyranose', 'Metanitrophenyl-Alpha-D-Galactoside']
300.156	1	C13H23N3O5	[M-H]-	-0.05	['5-N-Acetyl-4-Amino-6-Diethylcarboxamide-4,5-Dihydro-2h-Pyran-2-Carboxylic Acid']
301.083	1	C15H14N2O5	[M-H]-	-0.06	['2-((3,5-DIMETHOXY-4-HYDROXYPHENYL)AZO)BENZOIC ACID']
303.039	1	C10H13N2O7P	[M-H]-	-0.06	['cyclic 3,5-thymidine monophosphate']
304.14	1	C13H23NO7	[M-H]-	-0.1	['1,4-Deoxy-4-((5-Hydroxymethyl-2,3,4-Trihydroxycyclohex-5-Enyl)Amino)Fructose']
306.077	1	C10H17N3O6S	[M-H]-	-0.03	['Glutathione']
308.06	1	C14H15NO5S	[M-H]-	0.02	['6-Oxo-8,9,10,11-Tetrahydro-7h-Cyclohepta[C][1]Benzopyran-3-O-Sulfamate']
310.075	1	C14H17NO5S	[M-H]-	-0.06	['2-(Beta-D-Glucopyranosyl)-5-Methyl-1,3,4-Benzothiazole']
313.061	1	C10H20O7P2	[M-H]-	0.15	['Geranyl diphosphate']
313.119	1	C17H18N2O4	[M-H]-	0.06	['2-HYDROXY-5-{[(1E)-2-PHENYLETHYLIDENE]AMINO}-L-TYROSINE']
316.05	1	C12H15NO7S	[M-H]-	-0.02	['PARA-NITROPHENYL 1-THIO-BETA-D-GLUCOPYRANOSIDE']
317.06	1	C15H14N2O4S	[M-H]-	-0.12	['5-(4-METHOXYBIPHENYL-3-YL)-1,2,5-THIADIAZOLIDIN-3-ONE 1,1-DIOXIDE']
319.13	1	C16H20N2O5	[M-H]-	0	['Z-Ala Prolinal']
321.109	1	C11H21N3O6P	[M-H]-	-0.99	['Glycyl-L-a-Aminopimelyl-E-(D-2-Aminoethyl)Phosphonate']
324.07	1	C18H15NO3S	[M-H]-	0.17	['(R)-(+) 5(9BH)-OXO-9B-PHENYL-2,3-DIHYDROTHIAZOLO[2,3-A]ISOINDOL-3-CARBOXYLIC ACID METHYL ESTER']
325.104	1	C14H18N2O7	[M-H]-	0	['N-Benzoyl-N-Beta-D-Glucopyranosyl Urea']
328.045	1	C10H12N5O6P	[M-H]-	-0.03	['Cyclic Adenosine Monophosphate']
330.113	1	C13H21N3O5S	[M-H]-	0	['Aminodi(Ethyloxy)Ethylaminocarbonylbenzenesulfonamide']
331.151	1	C14H24N2O7	[M-H]-	0	['Spectinomycin']
337.044	1	C10H15N2O9P	[M-H]-	0.31	['5-Methyluridine 5-Monophosphate']
343.151	1	C15H24N2O7	[M-H]-	0	['N-{[(2S,3S)-3-(ETHOXYCARBONYL)OXIRAN-2-YL]CARBONYL}-L-ISOLEUCYL-L-ALANINE']
344.092	1	C13H19N3O6S	[M-H]-	0	['N-Hydroxy 1n(4-Methoxyphenyl)Sulfonyl-4-(Z,E-N-Methoxyimino)Pyrrolidine-2r-Carboxamide']
345.109	1	C17H18N2O6	[M-H]-	-0.03	['Nifedipine']
345.203	1	C16H30N2O6	[M-H]-	-0.02	['PANTOTHENYL-AMINOETHANOL-11-PIVALIC ACID']
346.056	5	C10H14N5O7P	[M-H]-	0.01	['3-Azido-3-Deoxythymidine-5-Monophosphate', '7-Alpha-D-Ribofuranosyl-2-Aminopurine-5-Phosphate', 'AMP', 'Alpha-Adenosine Monophosphate', 'dGMP']
353.151	1	C20H22N2O4	[M-H]-	0.01	['N-(TRANS-4-NITRO-4-STILBENYL)-N-METHYL-5-AMINO-PENTANOIC ACID']
355.047	1	C10H18N2O8P2	[M-H]-	0.69	['{1-[(3-Hydroxy-Methyl-5-Phosphonooxy-Methyl-Pyridin-4-Ylmethyl)-Amino]-Ethyl}-Phosphonic Acid']
357.089	1	C11H23N2O7PS	[M-H]-	-0.02	['Pantetheine 4-phosphate']
358.177	1	C19H25N3O4	[M-H]-	0	['N-[(2R)-2-{[(2S)-2-(1,3-benzoxazol-2-yl)pyrrolidin-1-yl]carbonyl}hexyl]-N-hydroxyformamide']
359.125	1	C18H20N2O6	[M-H]-	0.01	['Nitrendipine']
360.123	1	C14H23N3O6S	[M-H]-	0	['D-(L-a-Aminoadipoyl)-L-Cysteinyl-D-Isodehydrovaline']
360.999	1	C12H14N2O5S3	[M-H]-	-0.03	['AL5927']
361.125	1	C14H22N2O9	[M-H]-	0.01	['Imidazole-Derived Cellobiose']
362.053	1	C17H17NO4S2	[M-H]-	0.08	['N-(dibenzo[b,d]thiophen-3-ylsulfonyl)-L-valine']
362.139	1	C14H25N3O6S	[M-H]-	-0.15	['<i>N</i>-[(5<i>S</i>)-5-amino-5-carboxypentanoyl]-L-cysteinyl-D-valine']
365.173	2	C19H22N6O2	[M-H]-	-0.34	['1-(5-OXO-2,3,5,9B-TETRAHYDRO-1H-PYRROLO[2,1-A]ISOINDOL-9-YL)-3-(5-PYRROLIDIN-2-YL-1H-PYRAZOL-3-YL)-UREA', '4-(6-CYCLOHEXYLMETHOXY-9H-PURIN-2-YLAMINO)--BENZAMIDE']
365.173	2	C19H22N6O2	[M-H]-	0.86	['1-(5-OXO-2,3,5,9B-TETRAHYDRO-1H-PYRROLO[2,1-A]ISOINDOL-9-YL)-3-(5-PYRROLIDIN-2-YL-1H-PYRAZOL-3-YL)-UREA', '4-(6-CYCLOHEXYLMETHOXY-9H-PURIN-2-YLAMINO)--BENZAMIDE']
373.103	1	C12H19N6O6P	[M-H]-	-0.21	['PUROMYCIN AMINONUCLEOSIDE-5-MONOPHOSPHATE']
375.131	1	C17H20N4O6	[M-H]-	0.08	['Riboflavin']
375.193	2	C20H28N2O5	[M-H]-	0.12	['Remifentanil', 'enalapril']
376.128	1	C14H24N3O7P	[M-H]-	0.46	['N-Pyridoxyl-Lysine-5-Monophosphate']
383.114	1	C14H20N6O5S	[M-H]-	0.03	['S-Adenosyl-L-Homocysteine']
384.25	1	C19H35N3O5	[M-H]-	0.05	['Actinonin']
385.1	2	C14H18N4O9	[M-H]-	0.07	['3-(7-Hydroxy-8-Ribityllumazine-6-Yl) Propionic Acid', 'Carboxyethyllumazine']
394.075	1	C13H21N3O7S2	[M-H]-	0.04	['1-[(1s)-Carboxy-2-(Methylsulfinyl)Ethyl]-(3r)-[(5s)-5-Amino-5-Carboxypentanamido]-(4r)-Sulfanylazetidin-2-One']
396.123	1	C17H23N3O6S	[M-H]-	0.02	['S-Benzyl-Glutathione']
402.065	1	C19H17NO7S	[M-H]-	0.04	['2-(3,4-DIHYDROXYPHENYL)-8-(1,1-DIOXIDOISOTHIAZOLIDIN-2-YL)-3-HYDROXY-6-METHYL-4H-CHROMEN-4-ONE']
403.01	1	C14H16N2O6S3	[M-H]-	0.08	['Sulfoxone']
416.219	1	C22H31N3O5	[M-H]-	0.09	['Cilazapril (INN)']
418.202	1	C18H33N3O6S	[M-H]-	0.03	['S-Octylglutathione']
421.075	1	C12H23O14P	[M-H]-	0.08	['Trehalose-6-Phosphate']
423.062	1	C16H16N4O8S	[M-H]-	0.1	['Cefuroxime']
425.118	1	C22H22N2O5S	[M-H]-	0.1	['N-{[4-(but-2-yn-1-yloxy)phenyl]sulfonyl}-5-methyl-D-tryptophan']
427.082	1	C17H20N2O9S	[M-H]-	0.13	['Sp-722']
453.023	1	C14H14N8O4S3	[M-H]-	0.82	['Cefazolin']
455.097	1	C17H21N4O9P	[M-H]-	0.07	['Riboflavin Monophosphate']
276.031	1	C9H7N7O2S	[M-H]-	0.96	['Azathioprine']
524.096	1	C18H23N9O4S3	[M-H]-	-0.97	['Cefotiam (INN)']
586.246	1	C27H37N7O6S	[M-H]-	0.66	['3-({1-[3-CARBAMIMIDOYL-1-(4-CARBAMIMIDOYL-BENZYLCARBAMOYL)-PROPYLCARBAMOYL]-2-METHYL-BUTYLSULFAMOYL}-METHYL)-BENZOIC ACID']
661.095	1	C32H26N2O10S2	[M-H]-	-0.42	['(S)-2-{Methyl-[2-(Naphthalene-2-Sulfonylamino)-5-(Naphthalene-2-Sulfonyloxy)-Benzoyl]-Amino}-Succinicacid']
a) m/z values detected by FT-ICR-MS analysis
b) number of metabolite names assigned to the m/z
c) molecular formulae assigned
d) error in ppm between the measured masses and the masses of the assigned metabolites
e) names of the metabolites assigned

## Sheet: -Pi T3
m/za	No. metabolite namesb	Empirical formulac	Ion form	Mass error (ppm)d	Drug Bank compounde
155.017	1	C7H8O2S	[M-H]-	0.07	['Benzylsulfinic Acid']
156.067	2	C7H11NO3	[M-H]-	0.09	['N-Acetylproline', 'Paramethadione']
158.061	1	C10H9NO	[M-H]-	0.13	['1-Methyl-2-quinolone']
159.078	3	C6H12N2O3	[M-H]-	0.1	['5-Hydroxyamino-3-Methyl-Pyrrolidine-2-Carboxylic Acid', 'N-Carbamyl-D-Valine', 'N5-Methyl-L-glutamine']
160.062	1	C6H11NO4	[M-H]-	0.09	['2s,3r-2-Amino-3-Methylpentanedioic Acid']
164.072	6	C9H11NO2	[M-H]-	-0.89	['2-(4-METHOXYPHENYL)ACETAMIDE', '4-(DIMETHYLAMINO)BENZOIC ACID', '4-Aminohydrocinnamic Acid', 'Benzocaine', 'L-Phenylalanine', 'Tyrosinal']
164.072	6	C9H11NO2	[M-H]-	0.06	['2-(4-METHOXYPHENYL)ACETAMIDE', '4-(DIMETHYLAMINO)BENZOIC ACID', '4-Aminohydrocinnamic Acid', 'Benzocaine', 'L-Phenylalanine', 'Tyrosinal']
168.103	1	C9H15NO2	[M-H]-	0.06	['Octahydroindole-2-Carboxylic Acid']
169.062	1	C7H10N2O3	[M-H]-	0.04	['Xylose-Derived Imidazole']
170.082	1	C8H13NO3	[M-H]-	0.06	['1-ACETYL-2-CARBOXYPIPERIDINE']
170.119	2	C9H17NO2	[M-H]-	0.06	['Beta-Cyclohexyl-Alanine', 'Gabapentin (JAN/USAN/INN)']
171.012	1	C7H8O3S	[M-H]-	0.03	['Toluene-4-sulfonate']
172.098	1	C8H15NO3	[M-H]-	0.09	['Swainsonine']
174.077	4	C7H13NO4	[M-H]-	0.04	['(1S,2R,3S,4R,5S)-8-AZABICYCLO[3.2.1]OCTANE-1,2,3,4-TETROL', '1-Hydroxyamine-2-Isobutylmalonic Acid', '2-Aminopimelic Acid', '6-Amino-4-Hydroxymethyl-Cyclohex-4-Ene-1,2,3-Triol']
175.061	3	C7H12O5	[M-H]-	0.07	['3-Isopropylmalic Acid', '5-Hydroxymethyl-Chonduritol', 'Oxiranpseudoglucose']
176.039	3	C6H11NO3S	[M-H]-	0.03	['N-(3-MERCAPTOPROPANOYL)-D-ALANINE', 'N-Formyl-L-methionine', 'S-Acetonylcysteine']
177.034	1	C5H10N2O3S	[M-H]-	0.03	['Cysteine-S-Acetamide']
179.071	2	C10H12O3	[M-H]-	0.04	['(2,6-DIMETHYL-PHENOXY)-ACETIC ACID', 'Trans-O-Hydroxy-Alpha-Methyl Cinnamate']
180.067	2	C9H11NO3	[M-H]-	-0.2	['3-Hydroxyphenylalanine', 'L-Tyrosine']
182.046	1	C8H9NO4	[M-H]-	0.02	['3,5-Dihydroxy-phenylglycine']
182.057	1	C7H9N3O3	[M-H]-	0.02	['2-AMINO-4-HYDROXYPYRIMIDINE-5-CARBOXYLIC ACID ETHYL ESTER']
182.082	2	C9H13NO3	[M-H]-	0.03	['L-Adrenaline', 'Levonordefrin']
183.078	2	C8H12N2O3	[M-H]-	0.02	['6-Hydroxypropylthymine', 'Barbital (JP16/INN)']
184.098	2	C9H15NO3	[M-H]-	-0.32	['Ecgonine', 'Ethyl Oxo(Piperidin-1-Yl)Acetate']
186.077	1	C8H13NO4	[M-H]-	0.04	['L-2-Amino-6-Methylene-Pimelic Acid']
186.092	2	C12H13NO	[M-H]-	0.05	['4-HYDROXY-N-PROPARGYL-1(R)-AMINOINDAN', '5-Hydroxy-N-Propargyl-1(R)-Aminoindan']
186.114	1	C9H17NO3	[M-H]-	0.01	['7-Keto-8-Aminopelargonic Acid']
187.072	1	C7H12N2O4	[M-H]-	-0.06	['Aceglutamide (INN)']
188.056	1	C7H11NO5	[M-H]-	0.01	['N-Acetyl-L-glutamate']
188.072	3	C11H11NO2	[M-H]-	0.02	['(3E)-3-[(phenylamino)methylidene]dihydrofuran-2(3H)-one', '3-Indolepropionic acid', 'Phensuximide']
188.093	4	C8H15NO4	[M-H]-	0.01	['(1s,6s,7r,8r,8ar)-1,6,7,8-Tetrahydroxyindolizidine', '(2r)-2-{[Formyl(Hydroxy)Amino]Methyl}Hexanoic Acid', '2-{[Formyl(Hydroxy)Amino]Methyl}-4-Methylpentanoic Acid', '3-FORMYL-2-HYDROXY-5-METHYL-HEXANOIC ACID HYDROXYAMIDE']
189.088	2	C7H14N2O4	[M-H]-	0.04	['LL-2,6-Diaminoheptanedioate', 'Lysine Nz-Carboxylic Acid']
190.051	1	C10H9NO3	[M-H]-	0.01	['3,4-Dihydroxy-1-Methylquinolin-2(1h)-One']
190.072	1	C7H13NO5	[M-H]-	0.02	['N-Propyl-Tartramic Acid']
194.046	3	C9H9NO4	[M-H]-	-0.04	['(2E)-3-(3,4-DIHYDROXYPHENYL)-2-IMINOPROPANOIC ACID', '3-Hydroxyhippuric acid', 'Acetic Acid Salicyloyl-Amino-Ester']
195.033	2	C6H12O5S	[M-H]-	-0.02	['1-Thio-Beta-D-Glucopyranose', '4-Thio-Beta-D-Glucopyranose']
196.025	1	C8H7NO5	[M-H]-	-0.02	['2-(4-HYDROXY-3-NITROPHENYL)ACETIC ACID']
197.057	1	C8H10N2O4	[M-H]-	-0.03	['(S)-2-Amino-3-(3-hydroxy-4-oxo-4H-pyridin-1-yl)propanoate']
199.072	1	C8H12N2O4	[M-H]-	-0.01	['2-(Acetylamino)-2-Deoxy-6-O-Methyl-Alpha-D-Allopyranose']
202.108	2	C9H17NO4	[M-H]-	0	['2-(ACETYL-HYDROXY-AMINO)-4-METHYL-PENTANOIC ACID METHYL ESTER', 'N-(ethoxycarbonyl)-L-leucine']
206.082	1	C11H13NO3	[M-H]-	-0.04	['benzyl (2-oxopropyl)carbamate']
208.062	2	C10H11NO4	[M-H]-	-0.06	['(2R)-2-benzyl-3-nitropropanoic acid', '4-(1-Amino-1-Carboxy-Ethyl)-Benzoic Acid']
209.057	2	C9H10N2O4	[M-H]-	-0.02	['3-(4-Hydroxy-3-Imino-6-Oxo-Cyclohexa-1,4-Dienyl)-Alanine', '4-(ACETYLAMINO)-5-AMINO-3-HYDROXYBENZOIC ACID']
211.072	2	C9H12N2O4	[M-H]-	0	['2-5dideoxyuridine', '3-Amino-6-Hydroxy-Tyrosine']
212.056	1	C9H11NO5	[M-H]-	0.16	['Droxidopa (JP16/INN)']
213.088	1	C9H14N2O4	[M-H]-	-0.03	['6-(Dihydroxy-Isobutyl)-Thymine']
213.124	1	C10H18N2O3	[M-H]-	-0.02	['Dethiobiotin']
215.002	1	C8H8O5S	[M-H]-	-0.06	['RU79256']
216.088	1	C9H15NO5	[M-H]-	-0.04	['N-(3-CARBOXYPROPANOYL)-L-NORVALINE']
217.033	1	C12H10O2S	[M-H]-	-0.03	['1,1-BIPHENYL-2-SULFINIC ACID']
218.049	1	C8H13NO4S	[M-H]-	-0.03	['3ar,5r,6s,7r,7ar-5-Hydroxymethyl-2-Methyl-5,6,7,7a-Tetrahydro-3ah-Pyrano[3,2-D]Thiazole-6,7-Diol']
218.082	2	C12H13NO3	[M-H]-	-0.06	['3-(5-methoxy-1H-indol-3-yl)propanoic acid', 'Aniracetam']
220.062	1	C11H11NO4	[M-H]-	-0.03	['(3S)-1-(2-hydroxyphenyl)-5-oxopyrrolidine-3-carboxylic acid']
220.083	3	C8H15NO6	[M-H]-	-0.07	['1-N-Acetyl-Beta-D-Glucosamine', 'N-Acetyl-D-glucosamine', 'N-Acetyl-beta-D-galactosamine']
220.098	1	C12H15NO3	[M-H]-	-0.13	['Metaxalone']
225.052	2	C9H10N2O5	[M-H]-	-0.05	['3-Nitrotyrosine', 'Cyclouridine']
227.067	2	C9H12N2O5	[M-H]-	-0.06	['2-Deoxyuridine', 'Zebularine']
231.114	2	C13H16N2O2	[M-H]-	-0.08	['Aminoglutethimide', 'Melatonin']
232.098	1	C13H15NO3	[M-H]-	-0.02	['5,8-dimethoxy-1,4-dimethylquinolin-2(1H)-one']
233.028	1	C12H10O3S	[M-H]-	-0.07	['2-Hydroxybiphenyl-2-sulfinate']
236.093	1	C12H15NO4	[M-H]-	-0.05	['(2S)-2-[(3aR,4R,7S,7aS)-1,3-dioxooctahydro-2H-4,7-methanoisoindol-2-yl]propanoic acid']
237.088	3	C11H14N2O4	[M-H]-	-0.16	['(2R)-3-{[(BENZYLAMINO)CARBONYL]AMINO}-2-HYDROXYPROPANOIC ACID', '2-Amino-3-(3-Hydroxy-7,8-Dihydro-6h-Cyclohepta[D]-4-Isoxazolyl)Propionic Acid', 'Felbamate']
240.088	1	C11H15NO5	[M-H]-	-0.04	['Methocarbamol (JAN/USP/INN)']
241.033	1	C14H10O2S	[M-H]-	-0.07	['RALOXIFENE CORE']
241.083	5	C10H14N2O5	[M-H]-	-0.06	['1-Beta-Ribofuranosyl-1,3-Diazepinone', '3-Deazacytidine', '5-Methyl-2-Deoxypseudouridine', 'Deoxythymidine', 'Telbivudine (USAN/INN)']
243.044	1	C9H12N2O4S	[M-H]-	-0.07	['Phenylalanine-N-Sulfonamide']
243.062	1	C9H12N2O6	[M-H]-	0.05	['Uridine']
244.119	1	C11H19NO5	[M-H]-	-0.08	['methyl (3S)-3-[(tert-butoxycarbonyl)amino]-4-oxopentanoate']
246.077	2	C13H13NO4	[M-H]-	-0.06	['(3S)-1-(4-acetylphenyl)-5-oxopyrrolidine-3-carboxylic acid', '2,3,6A,7,8,9-HEXAHYDRO-11H-[1,4]DIOXINO[2,3-G]PYRROLO[2,1-B][1,3]BENZOXAZIN-11-ONE']
248.06	1	C9H15NO5S	[M-H]-	-0.06	['N-Succinyl Methionine']
248.129	1	C14H19NO3	[M-H]-	0.01	['3-(4-DIETHYLAMINO-2-HYDROXY-PHENYL)-2-METHYL-PROPIONIC ACID']
249.055	1	C8H14N2O5S	[M-H]-	-0.08	['Gamma-Glutamylcysteine']
249.124	1	C13H18N2O3	[M-H]-	-0.03	['Heptabarbital']
250.054	2	C12H13NO3S	[M-H]-	-0.11	['5-(DIMETHYLAMINO)-1-NAPHTHALENESULFONIC ACID(DANSYL ACID)', '5-(DIMETHYLAMINO)-2-NAPHTHALENESULFONIC ACID']
253.083	1	C11H14N2O5	[M-H]-	-0.17	['N-Acetyl-P-Nitrophenylserinol']
256.065	1	C11H15NO4S	[M-H]-	-0.09	['ETHYL 3-[4-(AMINOSULFONYL)PHENYL]PROPANOATE']
258.146	2	C11H21N3O4	[M-H]-	-0.08	['(TERT-BUTYLOXYCARBONYL)-ALANYL-AMINO ETHYL-FORMAMIDE', '(Tert-Butyloxycarbonyl)-Alanyl-Alanyl-Amine']
259.043	2	C14H12O3S	[M-H]-	0.04	['Suprofen', 'Tiaprofenic acid (JAN/INN)']
262.093	1	C10H17NO7	[M-H]-	-0.11	['3-Hydroxy-4-(3,4,5-Trihydroxy-Tetrahydro-Pyran-2-Yloxy)-Piperidin-2-One']
263.14	1	C14H20N2O3	[M-H]-	-0.07	['Vorinostat (JAN/USAN)']
264.074	1	C10H11N5O4	[M-H]-	-0.1	['3-Oxo-Adenosine']
264.124	3	C14H19NO4	[M-H]-	-0.07	['(1R,4S,7AS)-1-(1-FORMYLPROP-1-EN-1-YL)-4-METHOXY-2,4,5,6,7,7A-HEXAHYDRO-1H-ISOINDOLE-3-CARBOXYLIC ACID', '(R)-Mesopram', 'Anisomycin']
266.089	4	C10H13N5O4	[M-H]-	-0.08	['3-Deoxyguanosine', '9-Beta-D-Xylofuranosyl-Adenine', 'Adenosine', 'Zidovudine']
268.083	1	C12H15NO6	[M-H]-	-0.06	['(2R)-4,4-dihydroxy-5-nitro-2-(phenylmethyl)pentanoic acid']
269.024	1	C10H10N2O5S	[M-H]-	-0.08	['2-(Oxalyl-Amino)-4,5,6,7-Tetrahydro-Thieno[2,3-C]Pyridine-3-Carboxylic Acid']
270.062	1	C11H13NO7	[M-H]-	-0.11	['4-Nitrophenyl-Ara']
270.098	1	C12H17NO6	[M-H]-	-0.08	['P-Aminophenyl-Alpha-D-Galactopyranoside']
270.989	1	C5H10N2O7P2	[M-H]-	0.8	['Zoledronic acid (INN)']
272.006	1	C10H11NO4S2	[M-H]-	-0.12	['Stepronin (INN)']
272.114	2	C12H19NO6	[M-H]-	-0.11	['5-ACETAMIDO-5,6-DIHYDRO-4-HYDROXY-6-ISOBUTOXY-4H-PYRAN-2-CARBOXYLIC ACID', 'N-{[(2S,3S)-3-(ETHOXYCARBONYL)OXIRAN-2-YL]CARBONYL}-L-ISOLEUCINE']
274.021	1	C10H13NO4S2	[M-H]-	-0.09	['ETHYL (1E)-2-PHENYL-N-(SULFOOXY)ETHANIMIDOTHIOATE']
275.104	2	C14H16N2O4	[M-H]-	-0.07	['1-((2-HYDROXYETHOXY)METHYL)-5-BENZYLPYRIMIDINE-2,4(1H,3H)-DIONE', 'Gluco-Phenylimidazole']
275.107	1	C11H20N2O4S	[M-H]-	-0.11	['Pantothenoylaminoethenethiol']
275.114	1	C12H20O7	[M-H]-	-0.07	['METHYL (3R)-3-{[(3R)-3-{[(3R)-3-HYDROXYBUTANOYL]OXY}BUTANOYL]OXY}BUTANOATE']
284.078	1	C12H15NO7	[M-H]-	-0.09	['ORTHONITROPHENYL-BETA-D-FUCOPYRANOSIDE']
286.969	1	C10H8O6S2	[M-H]-	-0.1	['2,6-Naphthalenedisulfonic acid']
289.104	2	C11H18N2O7	[M-H]-	-0.07	['4-Amino-2-Deoxy-2,3-Dehydro-N-Neuraminic Acid', '9-Amino-2-Deoxy-2,3-Dehydro-N-Acetyl-Neuraminic Acid']
290.088	1	C11H17NO8	[M-H]-	-0.06	['2-Deoxy-2,3-Dehydro-N-Acetyl-Neuraminic Acid']
290.176	2	C17H25NO3	[M-H]-	-0.08	['Cyclopentolate', 'Levobunolol']
291.135	2	C15H20N2O4	[M-H]-	-0.07	['4-(N-ACETYLAMINO)-3-[N-(2-ETHYLBUTANOYLAMINO)]BENZOIC ACID', 'Filaminast (USAN/INN)']
293.114	2	C14H18N2O5	[M-H]-	-0.01	['Aspartame', 'N-[(2R)-2-benzyl-4-(hydroxyamino)-4-oxobutanoyl]-L-alanine']
294.098	1	C14H17NO6	[M-H]-	-0.06	['(5R,7R,8S,9S,10R)-7-(hydroxymethyl)-3-phenyl-1,6-dioxa-2-azaspiro[4.5]dec-2-ene-8,9,10-triol']
297.066	1	C11H14N4O4S	[M-H]-	-0.07	['Methylthioinosine']
300.156	1	C13H23N3O5	[M-H]-	-0.05	['5-N-Acetyl-4-Amino-6-Diethylcarboxamide-4,5-Dihydro-2h-Pyran-2-Carboxylic Acid']
301.083	1	C15H14N2O5	[M-H]-	-0.06	['2-((3,5-DIMETHOXY-4-HYDROXYPHENYL)AZO)BENZOIC ACID']
303.039	1	C10H13N2O7P	[M-H]-	-0.06	['cyclic 3,5-thymidine monophosphate']
304.14	1	C13H23NO7	[M-H]-	-0.1	['1,4-Deoxy-4-((5-Hydroxymethyl-2,3,4-Trihydroxycyclohex-5-Enyl)Amino)Fructose']
306.077	1	C10H17N3O6S	[M-H]-	-0.03	['Glutathione']
319.13	1	C16H20N2O5	[M-H]-	0	['Z-Ala Prolinal']
321.109	1	C11H21N3O6P	[M-H]-	-0.99	['Glycyl-L-a-Aminopimelyl-E-(D-2-Aminoethyl)Phosphonate']
324.07	1	C18H15NO3S	[M-H]-	0.17	['(R)-(+) 5(9BH)-OXO-9B-PHENYL-2,3-DIHYDROTHIAZOLO[2,3-A]ISOINDOL-3-CARBOXYLIC ACID METHYL ESTER']
325.104	1	C14H18N2O7	[M-H]-	0	['N-Benzoyl-N-Beta-D-Glucopyranosyl Urea']
328.045	1	C10H12N5O6P	[M-H]-	-0.03	['Cyclic Adenosine Monophosphate']
344.092	1	C13H19N3O6S	[M-H]-	0	['N-Hydroxy 1n(4-Methoxyphenyl)Sulfonyl-4-(Z,E-N-Methoxyimino)Pyrrolidine-2r-Carboxamide']
345.109	1	C17H18N2O6	[M-H]-	-0.03	['Nifedipine']
353.151	1	C20H22N2O4	[M-H]-	0.01	['N-(TRANS-4-NITRO-4-STILBENYL)-N-METHYL-5-AMINO-PENTANOIC ACID']
357.089	1	C11H23N2O7PS	[M-H]-	-0.02	['Pantetheine 4-phosphate']
358.177	1	C19H25N3O4	[M-H]-	0	['N-[(2R)-2-{[(2S)-2-(1,3-benzoxazol-2-yl)pyrrolidin-1-yl]carbonyl}hexyl]-N-hydroxyformamide']
359.125	1	C18H20N2O6	[M-H]-	0.01	['Nitrendipine']
360.999	1	C12H14N2O5S3	[M-H]-	-0.03	['AL5927']
361.125	1	C14H22N2O9	[M-H]-	0.01	['Imidazole-Derived Cellobiose']
362.053	1	C17H17NO4S2	[M-H]-	0.08	['N-(dibenzo[b,d]thiophen-3-ylsulfonyl)-L-valine']
362.139	1	C14H25N3O6S	[M-H]-	-0.15	['<i>N</i>-[(5<i>S</i>)-5-amino-5-carboxypentanoyl]-L-cysteinyl-D-valine']
365.173	2	C19H22N6O2	[M-H]-	-0.34	['1-(5-OXO-2,3,5,9B-TETRAHYDRO-1H-PYRROLO[2,1-A]ISOINDOL-9-YL)-3-(5-PYRROLIDIN-2-YL-1H-PYRAZOL-3-YL)-UREA', '4-(6-CYCLOHEXYLMETHOXY-9H-PURIN-2-YLAMINO)--BENZAMIDE']
365.173	2	C19H22N6O2	[M-H]-	0.86	['1-(5-OXO-2,3,5,9B-TETRAHYDRO-1H-PYRROLO[2,1-A]ISOINDOL-9-YL)-3-(5-PYRROLIDIN-2-YL-1H-PYRAZOL-3-YL)-UREA', '4-(6-CYCLOHEXYLMETHOXY-9H-PURIN-2-YLAMINO)--BENZAMIDE']
373.103	1	C12H19N6O6P	[M-H]-	-0.21	['PUROMYCIN AMINONUCLEOSIDE-5-MONOPHOSPHATE']
375.131	1	C17H20N4O6	[M-H]-	0.08	['Riboflavin']
383.114	1	C14H20N6O5S	[M-H]-	0.03	['S-Adenosyl-L-Homocysteine']
384.25	1	C19H35N3O5	[M-H]-	0.05	['Actinonin']
385.1	2	C14H18N4O9	[M-H]-	0.07	['3-(7-Hydroxy-8-Ribityllumazine-6-Yl) Propionic Acid', 'Carboxyethyllumazine']
394.075	1	C13H21N3O7S2	[M-H]-	0.04	['1-[(1s)-Carboxy-2-(Methylsulfinyl)Ethyl]-(3r)-[(5s)-5-Amino-5-Carboxypentanamido]-(4r)-Sulfanylazetidin-2-One']
421.075	1	C12H23O14P	[M-H]-	0.08	['Trehalose-6-Phosphate']
423.062	1	C16H16N4O8S	[M-H]-	0.1	['Cefuroxime']
425.118	1	C22H22N2O5S	[M-H]-	0.1	['N-{[4-(but-2-yn-1-yloxy)phenyl]sulfonyl}-5-methyl-D-tryptophan']
453.023	1	C14H14N8O4S3	[M-H]-	0.82	['Cefazolin']
455.097	1	C17H21N4O9P	[M-H]-	0.07	['Riboflavin Monophosphate']
524.096	1	C18H23N9O4S3	[M-H]-	-0.97	['Cefotiam (INN)']
a) m/z values detected by FT-ICR-MS analysis
b) number of metabolite names assigned to the m/z
c) molecular formulae assigned
d) error in ppm between the measured masses and the masses of the assigned metabolites
e) names of the metabolites assigned

## Sheet: +Pi T1
m/za	No. metabolite namesb	Empirical formulac	Ion form	Mass error (ppm)d	Drug Bank compounde
154.051	1	C7H9NO3	[M-H]-	0.09	['(2s,3s)-Trans-2,3-Dihydro-3-Hydroxyanthranilic Acid']
154.087	1	C8H13NO2	[M-H]-	0.11	['Arecoline']
156.067	2	C7H11NO3	[M-H]-	0.09	['N-Acetylproline', 'Paramethadione']
159.03	1	C6H8O5	[M-H]-	0.1	['2,6-Anhydro-3-Deoxy-D-Erythro-Hex-2-Enonic Acid']
159.078	3	C6H12N2O3	[M-H]-	0.1	['5-Hydroxyamino-3-Methyl-Pyrrolidine-2-Carboxylic Acid', 'N-Carbamyl-D-Valine', 'N5-Methyl-L-glutamine']
160.062	1	C6H11NO4	[M-H]-	0.09	['2s,3r-2-Amino-3-Methylpentanedioic Acid']
160.098	1	C7H15NO3	[M-H]-	0.1	['L-Carnitine']
161.01	1	C6H10OS2	[M-H]-	0.08	['3-(Prop-2-Ene-1-Sulfinyl)-Propene-1-Thiol']
162.056	1	C9H9NO2	[M-H]-	0.09	['Phenyldehydroalanine']
162.079	1	C7H9N5	[M-H]-	0.11	['3,9-Dimethyladenine']
164.035	2	C8H7NO3	[M-H]-	0.06	['(R)-4-Nitrostyrene oxide', '(S)-4-Nitrostyrene oxide']
164.072	6	C9H11NO2	[M-H]-	0.06	['2-(4-METHOXYPHENYL)ACETAMIDE', '4-(DIMETHYLAMINO)BENZOIC ACID', '4-Aminohydrocinnamic Acid', 'Benzocaine', 'L-Phenylalanine', 'Tyrosinal']
169.098	1	C8H14N2O2	[M-H]-	0.06	['Levetiracetam']
170.082	1	C8H13NO3	[M-H]-	0.06	['1-ACETYL-2-CARBOXYPIPERIDINE']
170.119	2	C9H17NO2	[M-H]-	0.06	['Beta-Cyclohexyl-Alanine', 'Gabapentin (JAN/USAN/INN)']
171.012	1	C7H8O3S	[M-H]-	0.03	['Toluene-4-sulfonate']
172.062	1	C7H11NO4	[M-H]-	0.05	['(2s,5s)-5-Carboxymethylproline']
173.046	2	C7H10O5	[M-H]-	0.05	['2,3 -Anhydro-Quinic Acid', '3-Dehydroshikimate']
174.077	4	C7H13NO4	[M-H]-	0.04	['(1S,2R,3S,4R,5S)-8-AZABICYCLO[3.2.1]OCTANE-1,2,3,4-TETROL', '1-Hydroxyamine-2-Isobutylmalonic Acid', '2-Aminopimelic Acid', '6-Amino-4-Hydroxymethyl-Cyclohex-4-Ene-1,2,3-Triol']
175.051	2	C9H8N2O2	[M-H]-	0.08	['NU1025', 'Pemoline']
175.061	3	C7H12O5	[M-H]-	0.07	['3-Isopropylmalic Acid', '5-Hydroxymethyl-Chonduritol', 'Oxiranpseudoglucose']
176.039	3	C6H11NO3S	[M-H]-	0.03	['N-(3-MERCAPTOPROPANOYL)-D-ALANINE', 'N-Formyl-L-methionine', 'S-Acetonylcysteine']
177.005	1	C6H10O2S2	[M-H]-	0.09	['2-(3-OXO-PROPYLSULFANYLCARBONYL)-ETHANETHIOLATE']
177.034	1	C5H10N2O3S	[M-H]-	0.03	['Cysteine-S-Acetamide']
179.035	5	C9H8O4	[M-H]-	0.06	['2,4-dihydroxycinnamate', '3-(4-Hydroxyphenyl)pyruvate', 'Aspirin', 'Caffeate', 'RU78191']
179.071	2	C10H12O3	[M-H]-	0.04	['(2,6-DIMETHYL-PHENOXY)-ACETIC ACID', 'Trans-O-Hydroxy-Alpha-Methyl Cinnamate']
180.067	2	C9H11NO3	[M-H]-	-0.2	['3-Hydroxyphenylalanine', 'L-Tyrosine']
181.051	1	C9H10O4	[M-H]-	0.02	['VANILLATE']
181.072	2	C6H14O6	[M-H]-	0.02	['D-Iditol', 'D-Sorbitol']
182.046	1	C8H9NO4	[M-H]-	0.02	['3,5-Dihydroxy-phenylglycine']
182.057	1	C7H9N3O3	[M-H]-	0.02	['2-AMINO-4-HYDROXYPYRIMIDINE-5-CARBOXYLIC ACID ETHYL ESTER']
182.082	2	C9H13NO3	[M-H]-	0.03	['L-Adrenaline', 'Levonordefrin']
183.078	2	C8H12N2O3	[M-H]-	0.02	['6-Hydroxypropylthymine', 'Barbital (JP16/INN)']
184.098	2	C9H15NO3	[M-H]-	-0.32	['Ecgonine', 'Ethyl Oxo(Piperidin-1-Yl)Acetate']
185.057	1	C7H10N2O4	[M-H]-	0	['AMPA']
186.077	1	C8H13NO4	[M-H]-	0.04	['L-2-Amino-6-Methylene-Pimelic Acid']
186.114	1	C9H17NO3	[M-H]-	0.01	['7-Keto-8-Aminopelargonic Acid']
188.056	1	C7H11NO5	[M-H]-	0.01	['N-Acetyl-L-glutamate']
188.072	3	C11H11NO2	[M-H]-	0.02	['(3E)-3-[(phenylamino)methylidene]dihydrofuran-2(3H)-one', '3-Indolepropionic acid', 'Phensuximide']
188.093	4	C8H15NO4	[M-H]-	0.01	['(1s,6s,7r,8r,8ar)-1,6,7,8-Tetrahydroxyindolizidine', '(2r)-2-{[Formyl(Hydroxy)Amino]Methyl}Hexanoic Acid', '2-{[Formyl(Hydroxy)Amino]Methyl}-4-Methylpentanoic Acid', '3-FORMYL-2-HYDROXY-5-METHYL-HEXANOIC ACID HYDROXYAMIDE']
189.031	1	C9H6N2O3	[M-H]-	-0.02	['Nitroxoline (INN)']
190.054	2	C7H13NO3S	[M-H]-	0.03	['N-&alpha;-acetyl-L-methionine', 'S-Butyryl-Cystein']
191.035	3	C10H8O4	[M-H]-	-0.05	['(2S)-2-HYDROXY-2H-CHROMENE-2-CARBOXYLIC ACID', '4-Carboxycinnamic Acid', 'trans-O-Hydroxybenzylidenepyruvate']
191.057	1	C8H8N4O2	[M-H]-	0.03	['3,5-Diaminophthalhydrazide']
192.034	1	C6H11NO4S	[M-H]-	0.01	['N-Carboxymethionine']
193.051	2	C10H10O4	[M-H]-	0.08	['Ferulate', 'Isoferulic acid']
193.054	1	C7H14O4S	[M-H]-	0.02	['3-(BUTYLSULPHONYL)-PROPANOIC ACID']
193.062	3	C9H10N2O3	[M-H]-	0	['4-(Acetylamino)-3-Amino Benzoic Acid', 'Aminohippuric acid (USP)', '[[4-(Aminomethyl)Phenyl]Amino]Oxo-Acetic Acid,']
193.108	1	C8H18O5	[M-H]-	0.03	['Tetraethylene Glycol']
194.046	3	C9H9NO4	[M-H]-	-0.04	['(2E)-3-(3,4-DIHYDROXYPHENYL)-2-IMINOPROPANOIC ACID', '3-Hydroxyhippuric acid', 'Acetic Acid Salicyloyl-Amino-Ester']
195.033	2	C6H12O5S	[M-H]-	-0.02	['1-Thio-Beta-D-Glucopyranose', '4-Thio-Beta-D-Glucopyranose']
196.025	1	C8H7NO5	[M-H]-	-0.02	['2-(4-HYDROXY-3-NITROPHENYL)ACETIC ACID']
196.062	2	C9H11NO4	[M-H]-	-0.01	['3,4-Dihydroxy-L-phenylalanine', '3-(4-NITRO-PHENOXY)-PROPAN-1-OL']
197.057	1	C8H10N2O4	[M-H]-	-0.03	['(S)-2-Amino-3-(3-hydroxy-4-oxo-4H-pyridin-1-yl)propanoate']
198.041	1	C8H9NO5	[M-H]-	0	['Clavulanic acid']
199.001	1	C4H9O7P	[M-H]-	0	['Erythose-4-Phosphate']
199.072	1	C8H12N2O4	[M-H]-	-0.01	['2-(Acetylamino)-2-Deoxy-6-O-Methyl-Alpha-D-Allopyranose']
199.109	1	C9H16N2O3	[M-H]-	-0.03	['N-[(CYCLOHEXYLAMINO)CARBONYL]GLYCINE']
202.108	2	C9H17NO4	[M-H]-	0	['2-(ACETYL-HYDROXY-AMINO)-4-METHYL-PENTANOIC ACID METHYL ESTER', 'N-(ethoxycarbonyl)-L-leucine']
202.11	2	C10H13N5	[M-H]-	-0.03	['N6-(delta2-Isopentenyl)-adenine', 'Triacanthine']
204.053	1	C8H7N5O2	[M-H]-	0.04	['7-Nitroindazole-2-Carboxamidine']
204.067	1	C11H11NO3	[M-H]-	-0.02	['3-(INDOL-3-YL) LACTATE']
205.036	1	C8H14O2S2	[M-H]-	-0.01	['(R)-Lipoic acid']
205.062	1	C10H10N2O3	[M-H]-	-0.01	['Amido Phenyl Pyruvic Acid']
205.123	1	C13H18O2	[M-H]-	0	['Ibuprofen']
206.067	1	C7H13NO6	[M-H]-	-0.58	['Alpha-D-Glucopyranosyl-2-Carboxylic Acid Amide']
206.082	1	C11H13NO3	[M-H]-	-0.04	['benzyl (2-oxopropyl)carbamate']
207.03	1	C10H8O5	[M-H]-	0.03	['naphthalene-1,2,4,5,7-pentol']
207.033	1	C7H12O5S	[M-H]-	0	['Methyl(6s)-1-Thio-L-Manno-Hexodialdo-6,2-Pyranoside']
207.078	4	C10H12N2O3	[M-H]-	-0.05	['3-(Benzoylamino)-L-Alanine', 'D-[(Amino)Carbonyl]Phenylalanine', 'L-Kynurenine', '[(3R)-7-NITRO-1,2,3,4-TETRAHYDROISOQUINOLIN-3-YL]METHANOL']
208.062	2	C10H11NO4	[M-H]-	-0.06	['(2R)-2-benzyl-3-nitropropanoic acid', '4-(1-Amino-1-Carboxy-Ethyl)-Benzoic Acid']
208.098	1	C11H15NO3	[M-H]-	-0.01	['MMDA']
209.057	2	C9H10N2O4	[M-H]-	-0.02	['3-(4-Hydroxy-3-Imino-6-Oxo-Cyclohexa-1,4-Dienyl)-Alanine', '4-(ACETYLAMINO)-5-AMINO-3-HYDROXYBENZOIC ACID']
210.077	1	C10H13NO4	[M-H]-	0.05	['Methyldopa anhydrous']
210.114	3	C11H17NO3	[M-H]-	0.04	['Isoproterenol', 'Metaproterenol', 'Methoxamine']
211.072	2	C9H12N2O4	[M-H]-	0	['2-5dideoxyuridine', '3-Amino-6-Hydroxy-Tyrosine']
211.109	2	C10H16N2O3	[M-H]-	0	['Butabarbital', 'Butobarbital (BAN)']
212.056	1	C9H11NO5	[M-H]-	0.16	['Droxidopa (JP16/INN)']
213.017	2	C5H11O7P	[M-H]-	-0.03	['1-Deoxy-D-xylulose 5-phosphate', '1-Deoxy-Ribofuranose-5-Phosphate']
213.088	1	C9H14N2O4	[M-H]-	-0.03	['6-(Dihydroxy-Isobutyl)-Thymine']
213.124	1	C10H18N2O3	[M-H]-	-0.02	['Dethiobiotin']
214.083	1	C8H13N3O4	[M-H]-	-0.03	['5-Aminoimidazole Ribonucleoside']
215.002	1	C8H8O5S	[M-H]-	-0.06	['RU79256']
215.104	1	C9H16N2O4	[M-H]-	-0.03	['Allosamizoline']
216.088	1	C9H15NO5	[M-H]-	-0.04	['N-(3-CARBOXYPROPANOYL)-L-NORVALINE']
216.124	1	C10H19NO4	[M-H]-	-0.03	['N-hexanoyl-L-homoserine']
217.051	2	C12H10O4	[M-H]-	0.11	['(2Z,4E)-2-HYDROXY-6-OXO-6-PHENYLHEXA-2,4-DIENOIC ACID', '5-(2-METHOXYPHENYL)-2-FUROIC ACID']
218.049	1	C8H13NO4S	[M-H]-	-0.03	['3ar,5r,6s,7r,7ar-5-Hydroxymethyl-2-Methyl-5,6,7,7a-Tetrahydro-3ah-Pyrano[3,2-D]Thiazole-6,7-Diol']
218.082	2	C12H13NO3	[M-H]-	-0.06	['3-(5-methoxy-1H-indol-3-yl)propanoic acid', 'Aniracetam']
220.062	1	C11H11NO4	[M-H]-	-0.03	['(3S)-1-(2-hydroxyphenyl)-5-oxopyrrolidine-3-carboxylic acid']
221.046	1	C11H10O5	[M-H]-	-0.09	['2-Succinylbenzoate']
224.093	1	C11H15NO4	[M-H]-	-0.06	['Furoyl-Leucine']
225.04	2	C10H10O6	[M-H]-	-0.05	['Isochorismic Acid', 'PREPHENIC ACID']
225.052	2	C9H10N2O5	[M-H]-	-0.05	['3-Nitrotyrosine', 'Cyclouridine']
225.161	1	C12H22N2O2	[M-H]-	-0.07	['6-(2-HYDROXY-CYCLOPENTYL)-7-OXO-HEPTANAMIDINE']
227.056	1	C10H12O6	[M-H]-	0.01	['8-HYDROXY-2-OXA-BICYCLO[3.3.1]NON-6-ENE-3,5-DICARBOXYLIC ACID']
227.067	2	C9H12N2O5	[M-H]-	-0.06	['2-Deoxyuridine', 'Zebularine']
229.083	1	C9H14N2O5	[M-H]-	-0.05	['Tetrahydrodeoxyuridine']
229.087	2	C14H14O3	[M-H]-	-0.09	['Dihydroresveratrol', 'Naproxen']
231.077	4	C12H12N2O3	[M-H]-	-0.08	['Dazoxiben', 'N-[1H-INDOL-3-YL-ACETYL]GLYCINE ACID', 'Nalidixic acid', 'Phenobarbital']
231.114	2	C13H16N2O2	[M-H]-	-0.08	['Aminoglutethimide', 'Melatonin']
232.062	1	C12H11NO4	[M-H]-	-0.08	['Casimiroin']
234.077	2	C12H13NO4	[M-H]-	-0.1	['3-(4-HYDROXYPHENYL)-4,5-DIHYDRO-5-ISOXAZOLE-ACETIC ACID METHYL ESTER', '8-Hydroxy-4-(1-Hydroxyethyl)Quinoline-2-Carboxylic Acid']
234.081	1	C9H17NO4S	[M-H]-	-0.04	['S-(D-Carboxybutyl)-L-Homocysteine']
234.098	1	C9H17NO6	[M-H]-	-0.07	['1na']
235.109	1	C12H16N2O3	[M-H]-	-0.07	['Hexobarbitone']
236.056	1	C11H11NO5	[M-H]-	-0.01	['N-(CARBOXYCARBONYL)-D-PHENYLALANINE']
236.093	1	C12H15NO4	[M-H]-	-0.05	['(2S)-2-[(3aR,4R,7S,7aS)-1,3-dioxooctahydro-2H-4,7-methanoisoindol-2-yl]propanoic acid']
237.062	1	C8H14O8	[M-H]-	-0.05	['3-Deoxy-D-Manno-Oct-2-Ulosonic Acid']
239.056	1	C11H12O6	[M-H]-	-0.06	['(1R,6R)-6-Hydroxy-2-succinylcyclohexa-2,4-diene-1-carboxylate']
240.051	1	C10H11NO6	[M-H]-	-0.27	['N-(2,3-Dihydroxybenzoyl)-L-serine']
240.088	1	C11H15NO5	[M-H]-	-0.04	['Methocarbamol (JAN/USP/INN)']
240.124	1	C12H19NO4	[M-H]-	-0.04	['N-(3-Oxooctanoyl)homoserine lactone']
241.065	1	C10H14N2O3S	[M-H]-	-0.02	['N-{2-[4-(AMINOSULFONYL)PHENYL]ETHYL}ACETAMIDE']
241.083	5	C10H14N2O5	[M-H]-	-0.06	['1-Beta-Ribofuranosyl-1,3-Diazepinone', '3-Deazacytidine', '5-Methyl-2-Deoxypseudouridine', 'Deoxythymidine', 'Telbivudine (USAN/INN)']
241.192	1	C13H26N2O2	[M-H]-	-0.07	['3-(CARBOXYAMIDE(2-CARBOXYAMIDE-2-TERTBUTYLETHYL))PENTAN']
243.044	1	C9H12N2O4S	[M-H]-	-0.07	['Phenylalanine-N-Sulfonamide']
244.119	1	C11H19NO5	[M-H]-	-0.08	['methyl (3S)-3-[(tert-butoxycarbonyl)amino]-4-oxopentanoate']
245.078	1	C9H14N2O6	[M-H]-	-0.04	['2-(Beta-D-Glucopyranosyl)-5-Methyl-1,3,4-Oxadiazole']
246.017	1	C8H10NO6P	[M-H]-	-0.09	['Pyridoxal phosphate']
246.077	2	C13H13NO4	[M-H]-	-0.06	['(3S)-1-(4-acetylphenyl)-5-oxopyrrolidine-3-carboxylic acid', '2,3,6A,7,8,9-HEXAHYDRO-11H-[1,4]DIOXINO[2,3-G]PYRROLO[2,1-B][1,3]BENZOXAZIN-11-ONE']
246.081	1	C10H17NO4S	[M-H]-	-0.1	['(3AR,5R,6S,7R,7AR)-5-(HYDROXYMETHYL)-2-PROPYL-5,6,7,7A-TETRAHYDRO-3AH-PYRANO[3,2-D][1,3]THIAZOLE-6,7-DIOL']
248.06	1	C9H15NO5S	[M-H]-	-0.06	['N-Succinyl Methionine']
249.062	2	C9H14O8	[M-H]-	-0.17	['4,6-O-(1-Carboxyethylidene)-Beta-D-Glucose', '[4,6-O-(1-CARBOXYETHYLIDENE)-BETA-D-MANNOSE]']
249.099	1	C11H14N4O3	[M-H]-	-0.14	['9-(2-Deoxy-Beta-D-Ribofuranosyl)-6-Methylpurine']
249.124	1	C13H18N2O3	[M-H]-	-0.03	['Heptabarbital']
251.067	1	C11H12N2O5	[M-H]-	-0.07	['4-(Acetylamino)-3-[(Hydroxyacetyl)Amino]Benzoic Acid']
251.104	1	C12H16N2O4	[M-H]-	-0.09	['(South)-Methanocarba-Thymidine']
253.083	1	C11H14N2O5	[M-H]-	-0.17	['N-Acetyl-P-Nitrophenylserinol']
258.044	2	C10H13NO5S	[M-H]-	-0.11	['N-[(4-methoxyphenyl)sulfonyl]-D-alanine', 'O-Benzylsulfonyl-Serine']
258.146	2	C11H21N3O4	[M-H]-	-0.08	['(TERT-BUTYLOXYCARBONYL)-ALANYL-AMINO ETHYL-FORMAMIDE', '(Tert-Butyloxycarbonyl)-Alanyl-Alanyl-Amine']
264.074	1	C10H11N5O4	[M-H]-	-0.1	['3-Oxo-Adenosine']
264.124	3	C14H19NO4	[M-H]-	-0.07	['(1R,4S,7AS)-1-(1-FORMYLPROP-1-EN-1-YL)-4-METHOXY-2,4,5,6,7,7A-HEXAHYDRO-1H-ISOINDOLE-3-CARBOXYLIC ACID', '(R)-Mesopram', 'Anisomycin']
264.16	3	C15H23NO3	[M-H]-	-0.12	['(2S)-1-(2,5-dimethylphenoxy)-3-morpholin-4-ylpropan-2-ol', '(3R,4R,5R)-5-(HYDROXYMETHYL)-1-(3-PHENYLPROPYL)PIPERIDINE-3,4-DIOL', 'Oxprenolol (INN)']
266.089	4	C10H13N5O4	[M-H]-	-0.08	['3-Deoxyguanosine', '9-Beta-D-Xylofuranosyl-Adenine', 'Adenosine', 'Zidovudine']
268.083	1	C12H15NO6	[M-H]-	-0.06	['(2R)-4,4-dihydroxy-5-nitro-2-(phenylmethyl)pentanoic acid']
268.109	1	C15H15N3O2	[M-H]-	0.81	['Methyl red']
269.024	1	C10H10N2O5S	[M-H]-	-0.08	['2-(Oxalyl-Amino)-4,5,6,7-Tetrahydro-Thieno[2,3-C]Pyridine-3-Carboxylic Acid']
270.062	1	C11H13NO7	[M-H]-	-0.11	['4-Nitrophenyl-Ara']
270.098	1	C12H17NO6	[M-H]-	-0.08	['P-Aminophenyl-Alpha-D-Galactopyranoside']
272.114	2	C12H19NO6	[M-H]-	-0.11	['5-ACETAMIDO-5,6-DIHYDRO-4-HYDROXY-6-ISOBUTOXY-4H-PYRAN-2-CARBOXYLIC ACID', 'N-{[(2S,3S)-3-(ETHOXYCARBONYL)OXIRAN-2-YL]CARBONYL}-L-ISOLEUCINE']
275.104	2	C14H16N2O4	[M-H]-	-0.07	['1-((2-HYDROXYETHOXY)METHYL)-5-BENZYLPYRIMIDINE-2,4(1H,3H)-DIONE', 'Gluco-Phenylimidazole']
275.107	1	C11H20N2O4S	[M-H]-	-0.11	['Pantothenoylaminoethenethiol']
275.114	1	C12H20O7	[M-H]-	-0.07	['METHYL (3R)-3-{[(3R)-3-{[(3R)-3-HYDROXYBUTANOYL]OXY}BUTANOYL]OXY}BUTANOATE']
275.125	1	C11H20N2O6	[M-H]-	-0.06	['N6-(L-1,3-Dicarboxypropyl)-L-lysine']
282.084	2	C10H13N5O5	[M-H]-	-0.06	['8-Hydroxy-2-Deoxyguanosine', 'Guanosine']
284.078	1	C12H15NO7	[M-H]-	-0.09	['ORTHONITROPHENYL-BETA-D-FUCOPYRANOSIDE']
286.969	1	C10H8O6S2	[M-H]-	-0.1	['2,6-Naphthalenedisulfonic acid']
289.104	2	C11H18N2O7	[M-H]-	-0.07	['4-Amino-2-Deoxy-2,3-Dehydro-N-Neuraminic Acid', '9-Amino-2-Deoxy-2,3-Dehydro-N-Acetyl-Neuraminic Acid']
290.088	1	C11H17NO8	[M-H]-	-0.06	['2-Deoxy-2,3-Dehydro-N-Acetyl-Neuraminic Acid']
293.114	2	C14H18N2O5	[M-H]-	-0.01	['Aspartame', 'N-[(2R)-2-benzyl-4-(hydroxyamino)-4-oxobutanoyl]-L-alanine']
294.098	1	C14H17NO6	[M-H]-	-0.06	['(5R,7R,8S,9S,10R)-7-(hydroxymethyl)-3-phenyl-1,6-dioxa-2-azaspiro[4.5]dec-2-ene-8,9,10-triol']
297.15	1	C19H22O3	[M-H]-	0.01	['6,7,8,9-TETRAHYDRO-4-HYDROXY-3-(1-PHENYLPROPYL)CYCLOHEPTA[B]PYRAN-2-ONE']
299.161	1	C14H24N2O5	[M-H]-	-0.05	['3-Amino-4-{3-[2-(2-Propoxy-Ethoxy)-Ethoxy]-Propylamino}-Cyclobut-3-Ene-1,2-Dione']
300.156	1	C13H23N3O5	[M-H]-	-0.05	['5-N-Acetyl-4-Amino-6-Diethylcarboxamide-4,5-Dihydro-2h-Pyran-2-Carboxylic Acid']
301.12	1	C17H14N6	[M-H]-	-0.78	['N,N-DIPHENYLPYRAZOLO[1,5-A][1,3,5]TRIAZINE-2,4-DIAMINE']
301.121	1	C17H14N6	[M-H]-	0.99	['N,N-DIPHENYLPYRAZOLO[1,5-A][1,3,5]TRIAZINE-2,4-DIAMINE']
301.145	1	C18H22O4	[M-H]-	-0.02	['Nordihydroguaiaretic acid']
302.136	1	C12H21N3O6	[M-H]-	-0.06	['Glycyl-L-Alpha-Amino-Epsilon-Pimelyl-D-Alanine']
303.039	1	C10H13N2O7P	[M-H]-	-0.06	['cyclic 3,5-thymidine monophosphate']
304.14	1	C13H23NO7	[M-H]-	-0.1	['1,4-Deoxy-4-((5-Hydroxymethyl-2,3,4-Trihydroxycyclohex-5-Enyl)Amino)Fructose']
306.077	1	C10H17N3O6S	[M-H]-	-0.03	['Glutathione']
313.119	1	C17H18N2O4	[M-H]-	0.06	['2-HYDROXY-5-{[(1E)-2-PHENYLETHYLIDENE]AMINO}-L-TYROSINE']
316.045	1	C9H12N5O6P	[M-H]-	-0.87	['5-(6-Amino-9h-Purin-9-Yl)-4-Hydroxytetrahydrofuran-3-Yl Dihydrogen Phosphate']
316.05	1	C12H15NO7S	[M-H]-	-0.02	['PARA-NITROPHENYL 1-THIO-BETA-D-GLUCOPYRANOSIDE']
319.13	1	C16H20N2O5	[M-H]-	0	['Z-Ala Prolinal']
321.109	1	C11H21N3O6P	[M-H]-	-0.99	['Glycyl-L-a-Aminopimelyl-E-(D-2-Aminoethyl)Phosphonate']
322.104	1	C14H17N3O6	[M-H]-	-0.09	['PARA-NITROBENZYL GLUTARYL GLYCINIC ACID']
324.07	1	C18H15NO3S	[M-H]-	0.17	['(R)-(+) 5(9BH)-OXO-9B-PHENYL-2,3-DIHYDROTHIAZOLO[2,3-A]ISOINDOL-3-CARBOXYLIC ACID METHYL ESTER']
328.045	1	C10H12N5O6P	[M-H]-	-0.03	['Cyclic Adenosine Monophosphate']
331.151	1	C14H24N2O7	[M-H]-	0	['Spectinomycin']
337.055	1	C9H15N4O8P	[M-H]-	-0.18	['Aicar']
343.151	1	C15H24N2O7	[M-H]-	0	['N-{[(2S,3S)-3-(ETHOXYCARBONYL)OXIRAN-2-YL]CARBONYL}-L-ISOLEUCYL-L-ALANINE']
344.092	1	C13H19N3O6S	[M-H]-	0	['N-Hydroxy 1n(4-Methoxyphenyl)Sulfonyl-4-(Z,E-N-Methoxyimino)Pyrrolidine-2r-Carboxamide']
345.109	1	C17H18N2O6	[M-H]-	-0.03	['Nifedipine']
345.203	1	C16H30N2O6	[M-H]-	-0.02	['PANTOTHENYL-AMINOETHANOL-11-PIVALIC ACID']
346.056	5	C10H14N5O7P	[M-H]-	0.01	['3-Azido-3-Deoxythymidine-5-Monophosphate', '7-Alpha-D-Ribofuranosyl-2-Aminopurine-5-Phosphate', 'AMP', 'Alpha-Adenosine Monophosphate', 'dGMP']
350.067	1	C19H13NO6	[M-H]-	-0.05	['2-[(7-HYDROXY-NAPHTHALEN-1-YL)-OXALYL-AMINO]-BENZOIC ACID']
357.086	2	C12H22O10S	[M-H]-	0.39	['Thiocellobiose', 'Thiodigalactoside']
357.089	1	C11H23N2O7PS	[M-H]-	-0.02	['Pantetheine 4-phosphate']
358.177	1	C19H25N3O4	[M-H]-	0	['N-[(2R)-2-{[(2S)-2-(1,3-benzoxazol-2-yl)pyrrolidin-1-yl]carbonyl}hexyl]-N-hydroxyformamide']
359.125	1	C18H20N2O6	[M-H]-	0.01	['Nitrendipine']
362.139	1	C14H25N3O6S	[M-H]-	-0.15	['<i>N</i>-[(5<i>S</i>)-5-amino-5-carboxypentanoyl]-L-cysteinyl-D-valine']
366.204	1	C18H29N3O5	[M-H]-	0.29	['Bambuterol (INN)']
373.173	1	C15H26N4O7	[M-H]-	-0.01	['Glycyl-L-Alpha-Amino-Epsilon-Pimelyl-D-Alanyl-D-Alanine']
375.131	1	C17H20N4O6	[M-H]-	0.08	['Riboflavin']
375.177	1	C16H28N2O8	[M-H]-	0.04	['N-{[(2S,3S)-3-(ETHOXYCARBONYL)OXIRAN-2-YL]CARBONYL}-']
377.124	1	C19H22O8	[M-H]-	0.03	['(1aR,8S,13S,14S,15aR)-5,13,14-trihydroxy-3-methoxy-8-methyl-8,9,13,14,15,15a-hexahydro-6H-oxireno[k][2]benzoxacyclotetradecine-6,12(1aH)-dione']
383.114	1	C14H20N6O5S	[M-H]-	0.03	['S-Adenosyl-L-Homocysteine']
384.106	1	C13H24NO10P	[M-H]-	-0.78	['Phosphatidylserine']
384.25	1	C19H35N3O5	[M-H]-	0.05	['Actinonin']
385.093	1	C20H18O8	[M-H]-	0.03	['2,3-Bis-Benzo[1,3]Dioxol-5-Ylmethyl-Succinic Acid']
385.1	2	C14H18N4O9	[M-H]-	0.07	['3-(7-Hydroxy-8-Ribityllumazine-6-Yl) Propionic Acid', 'Carboxyethyllumazine']
387.11	1	C21H16N4O4	[M-H]-	0.5	['4-(1,3-BENZODIOXOL-5-YLOXY)-2-[4-(1H-IMIDAZOL-1-YL)PHENOXY]-6-METHYLPYRIMIDINE']
394.075	1	C13H21N3O7S2	[M-H]-	0.04	['1-[(1s)-Carboxy-2-(Methylsulfinyl)Ethyl]-(3r)-[(5s)-5-Amino-5-Carboxypentanamido]-(4r)-Sulfanylazetidin-2-One']
396.123	1	C17H23N3O6S	[M-H]-	0.02	['S-Benzyl-Glutathione']
399.099	1	C23H16N2O5	[M-H]-	0.18	['3-(9-HYDROXY-1,3-DIOXO-4-PHENYL-2,3-DIHYDROPYRROLO[3,4-C]CARBAZOL-6(1H)-YL)PROPANOIC ACID']
399.102	1	C20H20N2O5S	[M-H]-	-0.98	['1-METHYL-5-(2-PHENOXYMETHYL-PYRROLIDINE-1-SULFONYL)-1H-INDOLE-2,3-DIONE']
399.102	1	C20H20N2O5S	[M-H]-	0.43	['1-METHYL-5-(2-PHENOXYMETHYL-PYRROLIDINE-1-SULFONYL)-1H-INDOLE-2,3-DIONE']
401.161	1	C22H26O7	[M-H]-	0.02	['{4-[3-(4-acetyl-3-hydroxy-2-propylphenoxy)propoxy]phenoxy}acetic acid']
407.135	1	C20H24O9	[M-H]-	0.03	['ginkgolide-A']
416.219	1	C22H31N3O5	[M-H]-	0.09	['Cilazapril (INN)']
418.202	1	C18H33N3O6S	[M-H]-	0.03	['S-Octylglutathione']
425.093	1	C15H22O14	[M-H]-	-0.67	['4,6-O-(1-CARBOXYETHYLIDENE)-BETA-D-MANNOSE-(1->4)-BETA-D-GLUCURONIC ACID']
425.118	1	C22H22N2O5S	[M-H]-	0.1	['N-{[4-(but-2-yn-1-yloxy)phenyl]sulfonyl}-5-methyl-D-tryptophan']
426.142	1	C20H21N5O6	[M-H]-	-0.29	['Pemetrexed']
436.188	1	C24H27N3O5	[M-H]-	-0.2	['N-{(1S,2R)-2-hydroxy-1-[(hydroxyamino)carbonyl]propyl}-4-{[4-(morpholin-4-ylmethyl)phenyl]ethynyl}benzamide']
443.146	2	C22H24N2O8	[M-H]-	-0.16	['Doxycycline', 'Tetracycline']
454.141	1	C26H21N3O5	[M-H]-	-0.62	['8-Benzyl-2-Hydroperoxy-2-(4-Hydroxy-Benzyl)-6-(4-Hydroxy-Phenyl)-2h-Imidazo[1,2-a]Pyrazin-3-One']
455.097	1	C17H21N4O9P	[M-H]-	0.07	['Riboflavin Monophosphate']
455.162	1	C17H33N2O8PS	[M-H]-	-0.01	['S-[2-({N-[(2S)-2-hydroxy-3,3-dimethyl-4-(phosphonooxy)butanoyl]-beta-alanyl}amino)ethyl] hexanethioate']
461.083	1	C14H19N6O10P	[M-H]-	0.76	['Aspartyl-Adenosine-5-Monophosphate']
467.213	2	C20H36O12	[M-H]-	-0.13	['3-O-N-Octanoyl-a-D-Glucopyranosyl-B-D-Fructofuranoside', 'N-Octanoyl-B-D-Fructofuranosyl-a-D-Glucopyranoside,Sucrose Monocaproylate']
524.096	1	C18H23N9O4S3	[M-H]-	-0.97	['Cefotiam (INN)']
556.085	1	C16H25N5O13P2	[M-H]-	-0.27	['AMPCPR']
572.115	1	C19H24N7O12P	[M-H]-	0.23	['Uridylyl-2-5-Phospho-Adenosine']
588.11	1	C19H24N7O13P	[M-H]-	0.32	['Phosphoric Acid-2-[2-Deoxy-Uridine]Ester-5-Guanosine Ester']
611.145	1	C20H32N6O12S2	[M-H]-	0.57	['Oxidized Glutathione Disulfide']
a) m/z values detected by FT-ICR-MS analysis
b) number of metabolite names assigned to the m/z
c) molecular formulae assigned
d) error in ppm between the measured masses and the masses of the assigned metabolites
e) names of the metabolites assigned

## Sheet: +Pi T2
m/za	No. metabolite namesb	Empirical formulac	Ion form	Mass error (ppm)d	Drug Bank compounde
154.051	1	C7H9NO3	[M-H]-	0.09	['(2s,3s)-Trans-2,3-Dihydro-3-Hydroxyanthranilic Acid']
154.087	1	C8H13NO2	[M-H]-	0.11	['Arecoline']
155.035	1	C7H8O4	[M-H]-	0.1	['4-Hydroperoxy-2-Methoxy-Phenol']
156.067	2	C7H11NO3	[M-H]-	0.09	['N-Acetylproline', 'Paramethadione']
156.103	1	C8H15NO2	[M-H]-	0.1	['Tranexamic Acid']
158.082	1	C7H13NO3	[M-H]-	0.08	['1-Amino-2,3-Dihydroxy-5-Hydroxymethyl Cyclohex-5-Ene']
159.03	1	C6H8O5	[M-H]-	0.1	['2,6-Anhydro-3-Deoxy-D-Erythro-Hex-2-Enonic Acid']
159.078	3	C6H12N2O3	[M-H]-	0.1	['5-Hydroxyamino-3-Methyl-Pyrrolidine-2-Carboxylic Acid', 'N-Carbamyl-D-Valine', 'N5-Methyl-L-glutamine']
160.062	1	C6H11NO4	[M-H]-	0.09	['2s,3r-2-Amino-3-Methylpentanedioic Acid']
160.098	1	C7H15NO3	[M-H]-	-0.75	['L-Carnitine']
160.098	1	C7H15NO3	[M-H]-	0.1	['L-Carnitine']
162.056	1	C9H9NO2	[M-H]-	0.09	['Phenyldehydroalanine']
162.079	1	C7H9N5	[M-H]-	0.11	['3,9-Dimethyladenine']
164.035	2	C8H7NO3	[M-H]-	0.06	['(R)-4-Nitrostyrene oxide', '(S)-4-Nitrostyrene oxide']
164.072	6	C9H11NO2	[M-H]-	0.06	['2-(4-METHOXYPHENYL)ACETAMIDE', '4-(DIMETHYLAMINO)BENZOIC ACID', '4-Aminohydrocinnamic Acid', 'Benzocaine', 'L-Phenylalanine', 'Tyrosinal']
167.035	3	C8H8O4	[M-H]-	0.08	['(S)-4-Hydroxymandelate', '3,4-Dihydroxyphenylacetate', 'Homogentisate']
167.083	1	C8H12N2O2	[M-H]-	0.11	['3,5-Dimethyl-1h-Pyrazole-4-Carboxylic Acid Ethyl Ester']
168.103	1	C9H15NO2	[M-H]-	0.06	['Octahydroindole-2-Carboxylic Acid']
169.062	1	C7H10N2O3	[M-H]-	0.04	['Xylose-Derived Imidazole']
169.098	1	C8H14N2O2	[M-H]-	0.06	['Levetiracetam']
170.082	1	C8H13NO3	[M-H]-	0.06	['1-ACETYL-2-CARBOXYPIPERIDINE']
170.119	2	C9H17NO2	[M-H]-	0.06	['Beta-Cyclohexyl-Alanine', 'Gabapentin (JAN/USAN/INN)']
171.012	1	C7H8O3S	[M-H]-	0.03	['Toluene-4-sulfonate']
171.041	1	C6H8N2O4	[M-H]-	0.08	['(S)-Des-Me-Ampa']
172.04	1	C10H7NO2	[M-H]-	0.05	['2-Quinolinecarboxylic acid']
172.062	1	C7H11NO4	[M-H]-	0.05	['(2s,5s)-5-Carboxymethylproline']
172.098	1	C8H15NO3	[M-H]-	0.09	['Swainsonine']
173.046	2	C7H10O5	[M-H]-	0.05	['2,3 -Anhydro-Quinic Acid', '3-Dehydroshikimate']
174.056	2	C10H9NO2	[M-H]-	0.05	['Indole-3-acetate', 'NH2Mec']
174.077	4	C7H13NO4	[M-H]-	0.04	['(1S,2R,3S,4R,5S)-8-AZABICYCLO[3.2.1]OCTANE-1,2,3,4-TETROL', '1-Hydroxyamine-2-Isobutylmalonic Acid', '2-Aminopimelic Acid', '6-Amino-4-Hydroxymethyl-Cyclohex-4-Ene-1,2,3-Triol']
175.051	2	C9H8N2O2	[M-H]-	0.08	['NU1025', 'Pemoline']
175.061	3	C7H12O5	[M-H]-	-0.97	['3-Isopropylmalic Acid', '5-Hydroxymethyl-Chonduritol', 'Oxiranpseudoglucose']
175.061	3	C7H12O5	[M-H]-	0.07	['3-Isopropylmalic Acid', '5-Hydroxymethyl-Chonduritol', 'Oxiranpseudoglucose']
176.039	3	C6H11NO3S	[M-H]-	0.03	['N-(3-MERCAPTOPROPANOYL)-D-ALANINE', 'N-Formyl-L-methionine', 'S-Acetonylcysteine']
177.005	1	C6H10O2S2	[M-H]-	0.09	['2-(3-OXO-PROPYLSULFANYLCARBONYL)-ETHANETHIOLATE']
177.034	1	C5H10N2O3S	[M-H]-	0.03	['Cysteine-S-Acetamide']
179.035	5	C9H8O4	[M-H]-	0.06	['2,4-dihydroxycinnamate', '3-(4-Hydroxyphenyl)pyruvate', 'Aspirin', 'Caffeate', 'RU78191']
180.03	2	C8H7NO4	[M-H]-	0.01	['2-(3-NITROPHENYL)ACETIC ACID', '2-(4-NITROPHENYL)ACETIC ACID']
180.067	2	C9H11NO3	[M-H]-	-0.2	['3-Hydroxyphenylalanine', 'L-Tyrosine']
180.963	1	C4H6O4S2	[M-H]-	0.02	['Succimer']
181.037	1	C6H6N4O3	[M-H]-	0.02	['9-Methyluric acid']
181.051	1	C9H10O4	[M-H]-	0.02	['VANILLATE']
182.028	1	C8H9NO2S	[M-H]-	0.04	['2-Amino-4h-1,3-Benzoxathiin-4-Ol']
182.046	1	C8H9NO4	[M-H]-	0.02	['3,5-Dihydroxy-phenylglycine']
182.057	1	C7H9N3O3	[M-H]-	0.02	['2-AMINO-4-HYDROXYPYRIMIDINE-5-CARBOXYLIC ACID ETHYL ESTER']
182.082	2	C9H13NO3	[M-H]-	0.03	['L-Adrenaline', 'Levonordefrin']
297.124	1	C17H18N2O3	[M-H]-	0.06	['2-((3-TERTBUTYL-4-HYDROXYPHENYL)AZO)BENZOIC ACID']
183.078	2	C8H12N2O3	[M-H]-	0.02	['6-Hydroxypropylthymine', 'Barbital (JP16/INN)']
184.098	2	C9H15NO3	[M-H]-	-0.32	['Ecgonine', 'Ethyl Oxo(Piperidin-1-Yl)Acetate']
185.057	1	C7H10N2O4	[M-H]-	0	['AMPA']
186.077	1	C8H13NO4	[M-H]-	0.04	['L-2-Amino-6-Methylene-Pimelic Acid']
186.114	1	C9H17NO3	[M-H]-	0.01	['7-Keto-8-Aminopelargonic Acid']
187.072	1	C7H12N2O4	[M-H]-	-0.06	['Aceglutamide (INN)']
385.14	1	C20H22N2O6	[M-H]-	-0.03	['2-Hydroxy-5-({1-[(4-Methylphenoxy)Methyl]-3-Oxoprop-1-Enyl}Amino)-L-Tyrosine']
188.056	1	C7H11NO5	[M-H]-	0.01	['N-Acetyl-L-glutamate']
188.072	3	C11H11NO2	[M-H]-	0.02	['(3E)-3-[(phenylamino)methylidene]dihydrofuran-2(3H)-one', '3-Indolepropionic acid', 'Phensuximide']
188.093	4	C8H15NO4	[M-H]-	0.01	['(1s,6s,7r,8r,8ar)-1,6,7,8-Tetrahydroxyindolizidine', '(2r)-2-{[Formyl(Hydroxy)Amino]Methyl}Hexanoic Acid', '2-{[Formyl(Hydroxy)Amino]Methyl}-4-Methylpentanoic Acid', '3-FORMYL-2-HYDROXY-5-METHYL-HEXANOIC ACID HYDROXYAMIDE']
267.11	2	C11H16N4O4	[M-H]-	0.07	['Deoxycoformycin', 'Dexrazoxane (USAN/INN)']
189.031	1	C9H6N2O3	[M-H]-	-0.02	['Nitroxoline (INN)']
189.04	1	C7H10O6	[M-H]-	0.05	['3-Dehydroquinic Acid']
190.051	1	C10H9NO3	[M-H]-	0.01	['3,4-Dihydroxy-1-Methylquinolin-2(1h)-One']
190.054	2	C7H13NO3S	[M-H]-	0.03	['N-&alpha;-acetyl-L-methionine', 'S-Butyryl-Cystein']
190.072	1	C7H13NO5	[M-H]-	0.02	['N-Propyl-Tartramic Acid']
190.087	1	C11H13NO2	[M-H]-	0.02	['Alpha-Amino-2-Indanacetic Acid']
191.035	3	C10H8O4	[M-H]-	-0.05	['(2S)-2-HYDROXY-2H-CHROMENE-2-CARBOXYLIC ACID', '4-Carboxycinnamic Acid', 'trans-O-Hydroxybenzylidenepyruvate']
191.05	1	C6H12N2O3S	[M-H]-	0.11	['N-Carbamyl-D-Methionine']
191.057	1	C8H8N4O2	[M-H]-	0.03	['3,5-Diaminophthalhydrazide']
192.034	1	C6H11NO4S	[M-H]-	0.01	['N-Carboxymethionine']
192.067	2	C10H11NO3	[M-H]-	-0.01	['4-(2-AMINOPHENYL)-4-OXOBUTANOIC ACID', 'N-BENZOYL-D-ALANINE']
192.103	2	C11H15NO2	[M-H]-	0.01	['3,4-Methylenedioxymethamphetamine', '3-Amino-4-Oxybenzyl-2-Butanone']
193.054	1	C7H14O4S	[M-H]-	0.02	['3-(BUTYLSULPHONYL)-PROPANOIC ACID']
193.062	3	C9H10N2O3	[M-H]-	0	['4-(Acetylamino)-3-Amino Benzoic Acid', 'Aminohippuric acid (USP)', '[[4-(Aminomethyl)Phenyl]Amino]Oxo-Acetic Acid,']
193.098	1	C10H14N2O2	[M-H]-	0.06	['HYDROXY[3-(6-METHYLPYRIDIN-2-YL)PROPYL]FORMAMIDE']
194.046	3	C9H9NO4	[M-H]-	-0.04	['(2E)-3-(3,4-DIHYDROXYPHENYL)-2-IMINOPROPANOIC ACID', '3-Hydroxyhippuric acid', 'Acetic Acid Salicyloyl-Amino-Ester']
194.049	2	C6H13NO4S	[M-H]-	0.09	['2-(N-Morpholino)-Ethanesulfonic Acid', '5-Thio-a/B-D-Mannopyranosylamine']
196.025	1	C8H7NO5	[M-H]-	-0.02	['2-(4-HYDROXY-3-NITROPHENYL)ACETIC ACID']
196.062	2	C9H11NO4	[M-H]-	-0.01	['3,4-Dihydroxy-L-phenylalanine', '3-(4-NITRO-PHENOXY)-PROPAN-1-OL']
196.995	1	C5H10O4S2	[M-H]-	-0.08	['2-Oxopropyl-CoM']
197.057	1	C8H10N2O4	[M-H]-	-0.03	['(S)-2-Amino-3-(3-hydroxy-4-oxo-4H-pyridin-1-yl)propanoate']
219.15	1	C13H20N2O	[M-H]-	-0.08	['Prilocaine']
198.041	1	C8H9NO5	[M-H]-	0	['Clavulanic acid']
198.114	1	C10H17NO3	[M-H]-	0	['ECGONINE METHYL ESTER']
199.001	1	C4H9O7P	[M-H]-	0	['Erythose-4-Phosphate']
199.055	1	C8H12N2O2S	[M-H]-	0.05	['4-(2-AMINOETHYL)BENZENESULFONAMIDE']
199.072	1	C8H12N2O4	[M-H]-	-0.01	['2-(Acetylamino)-2-Deoxy-6-O-Methyl-Alpha-D-Allopyranose']
199.109	1	C9H16N2O3	[M-H]-	-0.03	['N-[(CYCLOHEXYLAMINO)CARBONYL]GLYCINE']
200.039	2	C8H11NO3S	[M-H]-	-0.02	['(4-ETHYLPHENYL)SULFAMIC ACID', '2-Phenylamino-Ethanesulfonic Acid']
201.124	1	C9H18N2O3	[M-H]-	-0.02	['Glutamine t-butyl ester']
202.108	2	C9H17NO4	[M-H]-	0	['2-(ACETYL-HYDROXY-AMINO)-4-METHYL-PENTANOIC ACID METHYL ESTER', 'N-(ethoxycarbonyl)-L-leucine']
202.11	2	C10H13N5	[M-H]-	-0.03	['N6-(delta2-Isopentenyl)-adenine', 'Triacanthine']
204.053	1	C8H7N5O2	[M-H]-	0.04	['7-Nitroindazole-2-Carboxamidine']
204.067	1	C11H11NO3	[M-H]-	-0.02	['3-(INDOL-3-YL) LACTATE']
205.036	1	C8H14O2S2	[M-H]-	-0.01	['(R)-Lipoic acid']
205.062	1	C10H10N2O3	[M-H]-	-0.01	['Amido Phenyl Pyruvic Acid']
206.067	1	C7H13NO6	[M-H]-	-0.58	['Alpha-D-Glucopyranosyl-2-Carboxylic Acid Amide']
206.068	1	C8H17NOS2	[M-H]-	0.4	['dihydrolipoamide']
206.082	1	C11H13NO3	[M-H]-	-0.04	['benzyl (2-oxopropyl)carbamate']
216.103	2	C13H15NO2	[M-H]-	-0.1	['(2S)-2-(1H-indol-3-yl)pentanoic acid', 'Glutethimide']
207.03	1	C10H8O5	[M-H]-	0.03	['naphthalene-1,2,4,5,7-pentol']
207.033	1	C7H12O5S	[M-H]-	0	['Methyl(6s)-1-Thio-L-Manno-Hexodialdo-6,2-Pyranoside']
207.078	4	C10H12N2O3	[M-H]-	-0.05	['3-(Benzoylamino)-L-Alanine', 'D-[(Amino)Carbonyl]Phenylalanine', 'L-Kynurenine', '[(3R)-7-NITRO-1,2,3,4-TETRAHYDROISOQUINOLIN-3-YL]METHANOL']
208.029	1	C6H11NO5S	[M-H]-	0.02	['3-Methyl-5-Sulfo-Pyrrolidine-2-Carboxylic Acid']
208.062	2	C10H11NO4	[M-H]-	-0.06	['(2R)-2-benzyl-3-nitropropanoic acid', '4-(1-Amino-1-Carboxy-Ethyl)-Benzoic Acid']
208.098	1	C11H15NO3	[M-H]-	-0.01	['MMDA']
209.057	2	C9H10N2O4	[M-H]-	-0.02	['3-(4-Hydroxy-3-Imino-6-Oxo-Cyclohexa-1,4-Dienyl)-Alanine', '4-(ACETYLAMINO)-5-AMINO-3-HYDROXYBENZOIC ACID']
210.041	2	C9H9NO5	[M-H]-	-0.19	['2,4-Dihydroxy-7-(Methyloxy)-2h-1,4-Benzoxazin-3(4h)-One', '6-hydroxydopa quinone']
210.077	1	C10H13NO4	[M-H]-	0.05	['Methyldopa anhydrous']
210.088	1	C9H13N3O3	[M-H]-	-0.13	['Zalcitabine']
210.114	3	C11H17NO3	[M-H]-	0.04	['Isoproterenol', 'Metaproterenol', 'Methoxamine']
211.018	2	C8H8N2O3S	[M-H]-	-0.09	['1,2,5-THIADIAZOLIDIN-3-ONE-1,1-DIOXIDE', 'Zonisamide']
211.072	2	C9H12N2O4	[M-H]-	0	['2-5dideoxyuridine', '3-Amino-6-Hydroxy-Tyrosine']
211.109	2	C10H16N2O3	[M-H]-	0	['Butabarbital', 'Butobarbital (BAN)']
212.002	1	C8H7NO4S	[M-H]-	0.02	['Indoxyl sulfate']
212.056	1	C9H11NO5	[M-H]-	0.16	['Droxidopa (JP16/INN)']
213.017	2	C5H11O7P	[M-H]-	-0.03	['1-Deoxy-D-xylulose 5-phosphate', '1-Deoxy-Ribofuranose-5-Phosphate']
213.034	1	C8H10N2O3S	[M-H]-	0.1	['Sulfacetamide (USP/INN)']
213.088	1	C9H14N2O4	[M-H]-	-0.03	['6-(Dihydroxy-Isobutyl)-Thymine']
213.124	1	C10H18N2O3	[M-H]-	-0.02	['Dethiobiotin']
214.018	1	C8H9NO4S	[M-H]-	0.01	['4-[(METHYLSULFONYL)AMINO]BENZOIC ACID']
214.083	1	C8H13N3O4	[M-H]-	-0.03	['5-Aminoimidazole Ribonucleoside']
215.002	1	C8H8O5S	[M-H]-	-0.06	['RU79256']
215.104	1	C9H16N2O4	[M-H]-	-0.03	['Allosamizoline']
216.088	1	C9H15NO5	[M-H]-	-0.04	['N-(3-CARBOXYPROPANOYL)-L-NORVALINE']
216.124	1	C10H19NO4	[M-H]-	-0.03	['N-hexanoyl-L-homoserine']
217.098	3	C12H14N2O2	[M-H]-	0.03	['Mephenytoin (USP/INN)', 'N-Acetyl Serotonin', 'Primidone']
217.119	3	C9H18N2O4	[M-H]-	0.05	['DIETHYL PROPANE-1,3-DIYLBISCARBAMATE', 'Meprobamate (JAN/USP/INN)', 'Nz-(1-Carboxyethyl)-Lysine']
218.046	1	C11H9NO4	[M-H]-	-0.02	['2-(1H-pyrrol-1-ylcarbonyl)benzene-1,3,5-triol']
218.049	1	C8H13NO4S	[M-H]-	-0.03	['3ar,5r,6s,7r,7ar-5-Hydroxymethyl-2-Methyl-5,6,7,7a-Tetrahydro-3ah-Pyrano[3,2-D]Thiazole-6,7-Diol']
218.067	1	C8H13NO6	[M-H]-	-0.01	['2-Acetamido-2-Deoxy-D-Glucono-1,5-Lactone']
218.082	2	C12H13NO3	[M-H]-	-0.06	['3-(5-methoxy-1H-indol-3-yl)propanoic acid', 'Aniracetam']
220.062	1	C11H11NO4	[M-H]-	-0.03	['(3S)-1-(2-hydroxyphenyl)-5-oxopyrrolidine-3-carboxylic acid']
220.098	1	C12H15NO3	[M-H]-	-0.13	['Metaxalone']
195.114	1	C10H16N2O2	[M-H]-	-0.03	['2-Amino-4-(4-Amino-Cyclohexa-2,5-Dienyl)-Butyric Acid']
223.109	1	C11H16N2O3	[M-H]-	0.01	['Butalbital (USP/INN)']
224.093	1	C11H15NO4	[M-H]-	-0.06	['Furoyl-Leucine']
225.04	2	C10H10O6	[M-H]-	-0.05	['Isochorismic Acid', 'PREPHENIC ACID']
225.052	2	C9H10N2O5	[M-H]-	-0.05	['3-Nitrotyrosine', 'Cyclouridine']
225.124	2	C11H18N2O3	[M-H]-	-0.05	['Amobarbital', 'Pentobarbital']
225.161	1	C12H22N2O2	[M-H]-	-0.07	['6-(2-HYDROXY-CYCLOPENTYL)-7-OXO-HEPTANAMIDINE']
226.083	1	C9H13N3O4	[M-H]-	-0.12	['Torcitabine (USAN/INN)']
227.067	2	C9H12N2O5	[M-H]-	-0.06	['2-Deoxyuridine', 'Zebularine']
227.068	1	C10H8N6O	[M-H]-	-0.93	['Pemirolast (INN)']
228.034	1	C9H11NO4S	[M-H]-	-0.14	['3-[4-(AMINOSULFONYL)PHENYL]PROPANOIC ACID']
229.065	1	C9H14N2O3S	[M-H]-	-0.09	['4-(2-Oxo-Hexahydro-Thieno[3,4-D]Imidazol-4-Yl)-Butyricacid']
229.083	1	C9H14N2O5	[M-H]-	-0.05	['Tetrahydrodeoxyuridine']
230.14	1	C11H21NO4	[M-H]-	-0.05	['3-(1-Aminoethyl)Nonanedioic Acid']
231.077	4	C12H12N2O3	[M-H]-	-0.08	['Dazoxiben', 'N-[1H-INDOL-3-YL-ACETYL]GLYCINE ACID', 'Nalidixic acid', 'Phenobarbital']
231.099	1	C9H16N2O5	[M-H]-	-0.07	['N~2~-Succinylornithine']
232.062	1	C12H11NO4	[M-H]-	-0.08	['Casimiroin']
232.098	1	C13H15NO3	[M-H]-	-0.02	['5,8-dimethoxy-1,4-dimethylquinolin-2(1H)-one']
291.171	1	C16H24N2O3	[M-H]-	0	['Carteolol']
234.077	2	C12H13NO4	[M-H]-	-0.1	['3-(4-HYDROXYPHENYL)-4,5-DIHYDRO-5-ISOXAZOLE-ACETIC ACID METHYL ESTER', '8-Hydroxy-4-(1-Hydroxyethyl)Quinoline-2-Carboxylic Acid']
234.081	1	C9H17NO4S	[M-H]-	-0.04	['S-(D-Carboxybutyl)-L-Homocysteine']
234.098	1	C9H17NO6	[M-H]-	-0.07	['1na']
234.114	1	C13H17NO3	[M-H]-	0.01	['4-HYDROXYBENZALDEHYDE O-(3,3-DIMETHYLBUTANOYL)OXIME']
235.036	1	C10H8N2O5	[M-H]-	-0.04	['1-[Pyrrol-1-Yl-2,5-Dione-Methoxymethyl]-Pyrrole-2,5-Dione']
197.039	1	C8H10N2O2S	[M-H]-	0.06	['4-(METHYLSULFONYL)BENZENECARBOXIMIDAMIDE']
235.109	1	C12H16N2O3	[M-H]-	-0.07	['Hexobarbitone']
236.056	1	C11H11NO5	[M-H]-	-0.01	['N-(CARBOXYCARBONYL)-D-PHENYLALANINE']
236.093	1	C12H15NO4	[M-H]-	-0.05	['(2S)-2-[(3aR,4R,7S,7aS)-1,3-dioxooctahydro-2H-4,7-methanoisoindol-2-yl]propanoic acid']
237.034	1	C10H10N2O3S	[M-H]-	0	['2-(3,4-Dihydro-3-Oxo-2h-Benzo[B][1,4]Thiazin-2-Yl)-N-Hydroxyacetamide']
237.088	3	C11H14N2O4	[M-H]-	-0.16	['(2R)-3-{[(BENZYLAMINO)CARBONYL]AMINO}-2-HYDROXYPROPANOIC ACID', '2-Amino-3-(3-Hydroxy-7,8-Dihydro-6h-Cyclohepta[D]-4-Isoxazolyl)Propionic Acid', 'Felbamate']
239.056	1	C11H12O6	[M-H]-	-0.06	['(1R,6R)-6-Hydroxy-2-succinylcyclohexa-2,4-diene-1-carboxylate']
240.051	1	C10H11NO6	[M-H]-	-0.27	['N-(2,3-Dihydroxybenzoyl)-L-serine']
240.088	1	C11H15NO5	[M-H]-	-0.04	['Methocarbamol (JAN/USP/INN)']
240.124	1	C12H19NO4	[M-H]-	-0.04	['N-(3-Oxooctanoyl)homoserine lactone']
240.135	2	C11H19N3O3	[M-H]-	-0.09	['TERT-BUTYL [(1R)-2-METHYL-1-(1,3,4-OXADIAZOL-2-YL)PROPYL]CARBAMATE', 'TERT-BUTYL [(1S)-2-METHYL-1-(1,3,4-OXADIAZOL-2-YL)PROPYL]CARBAMATE']
298.087	1	C12H17N3O4S	[M-H]-	-0.05	['Imipenem']
241.065	1	C10H14N2O3S	[M-H]-	-0.02	['N-{2-[4-(AMINOSULFONYL)PHENYL]ETHYL}ACETAMIDE']
241.083	5	C10H14N2O5	[M-H]-	-0.06	['1-Beta-Ribofuranosyl-1,3-Diazepinone', '3-Deazacytidine', '5-Methyl-2-Deoxypseudouridine', 'Deoxythymidine', 'Telbivudine (USAN/INN)']
241.192	1	C13H26N2O2	[M-H]-	-0.07	['3-(CARBOXYAMIDE(2-CARBOXYAMIDE-2-TERTBUTYLETHYL))PENTAN']
242.078	2	C9H13N3O5	[M-H]-	-0.13	['Cytidine', 'Cytosine arabinoside']
243.044	1	C9H12N2O4S	[M-H]-	-0.07	['Phenylalanine-N-Sulfonamide']
243.062	1	C9H12N2O6	[M-H]-	0.05	['Uridine']
244.119	1	C11H19NO5	[M-H]-	-0.08	['methyl (3S)-3-[(tert-butoxycarbonyl)amino]-4-oxopentanoate']
245.078	1	C9H14N2O6	[M-H]-	-0.04	['2-(Beta-D-Glucopyranosyl)-5-Methyl-1,3,4-Oxadiazole']
245.093	1	C13H14N2O3	[M-H]-	-0.02	['Mephobarbital']
246.017	1	C8H10NO6P	[M-H]-	-0.09	['Pyridoxal phosphate']
246.077	2	C13H13NO4	[M-H]-	-0.06	['(3S)-1-(4-acetylphenyl)-5-oxopyrrolidine-3-carboxylic acid', '2,3,6A,7,8,9-HEXAHYDRO-11H-[1,4]DIOXINO[2,3-G]PYRROLO[2,1-B][1,3]BENZOXAZIN-11-ONE']
246.081	1	C10H17NO4S	[M-H]-	-0.1	['(3AR,5R,6S,7R,7AR)-5-(HYDROXYMETHYL)-2-PROPYL-5,6,7,7A-TETRAHYDRO-3AH-PYRANO[3,2-D][1,3]THIAZOLE-6,7-DIOL']
246.114	1	C14H17NO3	[M-H]-	-0.07	['4-HYDROXYBENZALDEHYDE O-(CYCLOHEXYLCARBONYL)OXIME']
248.06	1	C9H15NO5S	[M-H]-	-0.06	['N-Succinyl Methionine']
249.055	1	C8H14N2O5S	[M-H]-	-0.08	['Gamma-Glutamylcysteine']
249.099	1	C11H14N4O3	[M-H]-	-0.14	['9-(2-Deoxy-Beta-D-Ribofuranosyl)-6-Methylpurine']
249.124	1	C13H18N2O3	[M-H]-	-0.03	['Heptabarbital']
251.067	1	C11H12N2O5	[M-H]-	-0.07	['4-(Acetylamino)-3-[(Hydroxyacetyl)Amino]Benzoic Acid']
251.104	1	C12H16N2O4	[M-H]-	-0.09	['(South)-Methanocarba-Thymidine']
253.012	1	C7H11O8P	[M-H]-	-0.12	['Shikimate-3-Phosphate']
253.083	1	C11H14N2O5	[M-H]-	-0.17	['N-Acetyl-P-Nitrophenylserinol']
253.119	1	C12H18N2O4	[M-H]-	-0.22	['Midodrine']
255.114	1	C15H16N2O2	[M-H]-	0.08	['N-[4-(benzyloxy)phenyl]glycinamide']
256.065	1	C11H15NO4S	[M-H]-	-0.09	['ETHYL 3-[4-(AMINOSULFONYL)PHENYL]PROPANOATE']
258.044	2	C10H13NO5S	[M-H]-	-0.11	['N-[(4-methoxyphenyl)sulfonyl]-D-alanine', 'O-Benzylsulfonyl-Serine']
258.146	2	C11H21N3O4	[M-H]-	-0.08	['(TERT-BUTYLOXYCARBONYL)-ALANYL-AMINO ETHYL-FORMAMIDE', '(Tert-Butyloxycarbonyl)-Alanyl-Alanyl-Amine']
259.109	1	C14H16N2O3	[M-H]-	-0.01	['Maculosin']
261.124	1	C14H18N2O3	[M-H]-	-0.09	['Methohexital']
262.093	1	C10H17NO7	[M-H]-	-0.11	['3-Hydroxy-4-(3,4,5-Trihydroxy-Tetrahydro-Pyran-2-Yloxy)-Piperidin-2-One']
263.14	1	C14H20N2O3	[M-H]-	-0.07	['Vorinostat (JAN/USAN)']
264.074	1	C10H11N5O4	[M-H]-	-0.1	['3-Oxo-Adenosine']
264.124	3	C14H19NO4	[M-H]-	-0.07	['(1R,4S,7AS)-1-(1-FORMYLPROP-1-EN-1-YL)-4-METHOXY-2,4,5,6,7,7A-HEXAHYDRO-1H-ISOINDOLE-3-CARBOXYLIC ACID', '(R)-Mesopram', 'Anisomycin']
266.089	4	C10H13N5O4	[M-H]-	-0.08	['3-Deoxyguanosine', '9-Beta-D-Xylofuranosyl-Adenine', 'Adenosine', 'Zidovudine']
268.083	1	C12H15NO6	[M-H]-	-0.06	['(2R)-4,4-dihydroxy-5-nitro-2-(phenylmethyl)pentanoic acid']
269.024	1	C10H10N2O5S	[M-H]-	-0.08	['2-(Oxalyl-Amino)-4,5,6,7-Tetrahydro-Thieno[2,3-C]Pyridine-3-Carboxylic Acid']
269.089	2	C10H14N4O5	[M-H]-	0.01	['6-Hydroxy-1,6-Dihydro Purine Nucleoside', '6-Hydroxy-7,8-Dihydro Purine Nucleoside']
270.062	1	C11H13NO7	[M-H]-	-0.11	['4-Nitrophenyl-Ara']
270.098	1	C12H17NO6	[M-H]-	-0.08	['P-Aminophenyl-Alpha-D-Galactopyranoside']
270.146	1	C12H21N3O4	[M-H]-	-0.03	['1-(2-Ethanone)-2-Hydroxy-2-(1-Amino-2-Methyl-2-Ethanol)-4-(2-Dimethyl)Ethane-Imidazoline-5-One;Chromophore (Thr-Leu-Gly)']
271.058	1	C11H8N6O3	[M-H]-	-0.81	['3-(5-Amino-7-Hydroxy-[1,2,3]Triazolo[4,5-D]Pyrimidin-2-Yl)-Benzoic Acid']
271.059	1	C11H8N6O3	[M-H]-	0.59	['3-(5-Amino-7-Hydroxy-[1,2,3]Triazolo[4,5-D]Pyrimidin-2-Yl)-Benzoic Acid']
272.056	1	C14H11NO5	[M-H]-	-0.06	['Tolcapone']
272.075	1	C15H15NO2S	[M-H]-	-0.82	['Modafinil (JAN/USAN/INN)']
272.114	2	C12H19NO6	[M-H]-	-0.11	['5-ACETAMIDO-5,6-DIHYDRO-4-HYDROXY-6-ISOBUTOXY-4H-PYRAN-2-CARBOXYLIC ACID', 'N-{[(2S,3S)-3-(ETHOXYCARBONYL)OXIRAN-2-YL]CARBONYL}-L-ISOLEUCINE']
273.124	3	C15H18N2O3	[M-H]-	-0.11	['(2-CARBAMOYLMETHYL-5-PROPYL-OCTAHYDRO-INDOL-7-YL)ACETIC ACID', '1-(4-Methoxyphenyl)-3,5-Dimethyl-1h-Pyrazole-4-Carboxylic Acid Ethyl Ester', 'N-[1H-INDOL-3-YL-ACETYL]VALINE ACID']
237.124	1	C12H18N2O3	[M-H]-	-0.05	['Secobarbital']
275.104	2	C14H16N2O4	[M-H]-	-0.07	['1-((2-HYDROXYETHOXY)METHYL)-5-BENZYLPYRIMIDINE-2,4(1H,3H)-DIONE', 'Gluco-Phenylimidazole']
275.107	1	C11H20N2O4S	[M-H]-	-0.11	['Pantothenoylaminoethenethiol']
275.114	1	C12H20O7	[M-H]-	-0.07	['METHYL (3R)-3-{[(3R)-3-{[(3R)-3-HYDROXYBUTANOYL]OXY}BUTANOYL]OXY}BUTANOATE']
275.125	1	C11H20N2O6	[M-H]-	-0.06	['N6-(L-1,3-Dicarboxypropyl)-L-lysine']
275.176	1	C16H24N2O2	[M-H]-	-0.13	['Molindone']
276.11	1	C12H15N5O3	[M-H]-	0.74	['Entecavir (INN)']
281.114	1	C13H18N2O5	[M-H]-	-0.03	['2-[1-METHYLHEXYL]-4,6-DINITROPHENOL']
154.087	1	C8H13NO2	[M-H]-	-0.71	['Arecoline']
164.039	2	C5H11NO3S	[M-H]-	0.14	['Hydroxyethylcysteine', 'Methionine Sulfoxide']
284.078	1	C12H15NO7	[M-H]-	-0.09	['ORTHONITROPHENYL-BETA-D-FUCOPYRANOSIDE']
286.049	1	C11H14NO6P	[M-H]-	-0.08	['Indoleglycerol phosphate']
286.969	1	C10H8O6S2	[M-H]-	-0.1	['2,6-Naphthalenedisulfonic acid']
253.098	2	C15H14N2O2	[M-H]-	-0.12	['3-ETHYL-2-(4-HYDROXYPHENYL)-2H-INDAZOL-5-OL', 'Nepafenac (JAN/USAN/INN)']
289.083	1	C14H14N2O5	[M-H]-	-0.03	['N-[1H-INDOL-3-YL-ACETYL]ASPARTIC ACID']
289.104	2	C11H18N2O7	[M-H]-	-0.07	['4-Amino-2-Deoxy-2,3-Dehydro-N-Neuraminic Acid', '9-Amino-2-Deoxy-2,3-Dehydro-N-Acetyl-Neuraminic Acid']
289.119	1	C15H18N2O4	[M-H]-	-0.06	['3-Hydroxymethyl-5-Aziridinyl-1methyl-2-[1h-Indole-4,7-Dione]-Propanol']
290.088	1	C11H17NO8	[M-H]-	-0.06	['2-Deoxy-2,3-Dehydro-N-Acetyl-Neuraminic Acid']
291.135	2	C15H20N2O4	[M-H]-	-0.07	['4-(N-ACETYLAMINO)-3-[N-(2-ETHYLBUTANOYLAMINO)]BENZOIC ACID', 'Filaminast (USAN/INN)']
291.181	4	C14H28O6	[M-H]-	0.01	['B-2-Octylglucoside', 'B-Octylglucoside', 'octyl alpha-L-altropyranoside', 'octyl beta-D-galactopyranoside']
293.114	2	C14H18N2O5	[M-H]-	-0.01	['Aspartame', 'N-[(2R)-2-benzyl-4-(hydroxyamino)-4-oxobutanoyl]-L-alanine']
294.098	1	C14H17NO6	[M-H]-	-0.06	['(5R,7R,8S,9S,10R)-7-(hydroxymethyl)-3-phenyl-1,6-dioxa-2-azaspiro[4.5]dec-2-ene-8,9,10-triol']
297.066	1	C11H14N4O4S	[M-H]-	-0.07	['Methylthioinosine']
255.171	1	C13H24N2O3	[M-H]-	-0.09	['6-{[(CYCLOHEXYLAMINO)CARBONYL]AMINO}HEXANOIC ACID']
298.054	1	C16H13NO3S	[M-H]-	0.32	['8-Anilino-1-naphthalene sulfonic acid']
299.066	1	C9H13N6O4P	[M-H]-	-0.32	['2,6-Diamino-(S)-9-[2-(Phosphonomethoxy)Propyl]Purine']
299.161	1	C14H24N2O5	[M-H]-	-0.05	['3-Amino-4-{3-[2-(2-Propoxy-Ethoxy)-Ethoxy]-Propylamino}-Cyclobut-3-Ene-1,2-Dione']
300.073	3	C12H15NO8	[M-H]-	0.11	['1-O-[O-Nitrophenyl]-Beta-D-Galactopyranose', '1-O-[P-Nitrophenyl]-Beta-D-Galactopyranose', 'Metanitrophenyl-Alpha-D-Galactoside']
300.156	1	C13H23N3O5	[M-H]-	-0.05	['5-N-Acetyl-4-Amino-6-Diethylcarboxamide-4,5-Dihydro-2h-Pyran-2-Carboxylic Acid']
301.083	1	C15H14N2O5	[M-H]-	-0.06	['2-((3,5-DIMETHOXY-4-HYDROXYPHENYL)AZO)BENZOIC ACID']
301.121	1	C17H14N6	[M-H]-	0.99	['N,N-DIPHENYLPYRAZOLO[1,5-A][1,3,5]TRIAZINE-2,4-DIAMINE']
302.115	1	C15H17N3O4	[M-H]-	-0.06	['Chromophore (Gly-Tyr-Gly)']
302.136	1	C12H21N3O6	[M-H]-	-0.06	['Glycyl-L-Alpha-Amino-Epsilon-Pimelyl-D-Alanine']
303.039	1	C10H13N2O7P	[M-H]-	-0.06	['cyclic 3,5-thymidine monophosphate']
304.14	1	C13H23NO7	[M-H]-	-0.1	['1,4-Deoxy-4-((5-Hydroxymethyl-2,3,4-Trihydroxycyclohex-5-Enyl)Amino)Fructose']
306.049	1	C9H14N3O7P	[M-H]-	-0.91	['2-Deoxycytidine-5-Monophosphate']
306.077	1	C10H17N3O6S	[M-H]-	-0.03	['Glutathione']
311.071	1	C13H16N2O5S	[M-H]-	0.07	['N-[(BENZYLOXY)CARBONYL]-L-CYSTEINYLGLYCINE']
180.103	1	C10H15NO2	[M-H]-	0.09	['[HYDROXY(3-PHENYLPROPYL)AMINO]METHANOL']
313.119	1	C17H18N2O4	[M-H]-	0.06	['2-HYDROXY-5-{[(1E)-2-PHENYLETHYLIDENE]AMINO}-L-TYROSINE']
314.07	1	C13H17NO6S	[M-H]-	0	['(3R)-3-ethyl-N-[(4-methylphenyl)sulfonyl]-L-aspartic acid']
314.187	2	C18H25N3O2	[M-H]-	-0.11	['(1S,3S,5S)-2-{(2S)-2-amino-2-[(1R,3S,5R,7S)-3-hydroxytricyclo[3.3.1.1~3,7~]dec-1-yl]acetyl}-2-azabicyclo[3.1.0]hexane-3-carbonitrile', 'Saxagliptin (INN/USAN)']
315.193	3	C15H28N2O5	[M-H]-	0	['(3Z,5S,6R,7S,8R,8aR)-3-(octylimino)hexahydro[1,3]oxazolo[3,4-a]pyridine-5,6,7,8-tetrol', '(3Z,5S,6R,7S,8S,8aR)-3-(octylimino)hexahydro[1,3]oxazolo[3,4-a]pyridine-5,6,7,8-tetrol', 'N-[1-Hydroxycarboxyethyl-Carbonyl]Leucylamino-2-Methyl-Butane']
316.05	1	C12H15NO7S	[M-H]-	-0.02	['PARA-NITROPHENYL 1-THIO-BETA-D-GLUCOPYRANOSIDE']
319.13	1	C16H20N2O5	[M-H]-	0	['Z-Ala Prolinal']
239.14	1	C12H20N2O3	[M-H]-	-0.14	['Pirbuterol']
320.092	1	C11H19N3O6S	[M-H]-	-0.07	['S-Methyl GSH']
320.137	1	C14H19N5O4	[M-H]-	0.81	['Famciclovir (JAN/USAN/INN)']
321.109	1	C11H21N3O6P	[M-H]-	-0.99	['Glycyl-L-a-Aminopimelyl-E-(D-2-Aminoethyl)Phosphonate']
322.104	1	C14H17N3O6	[M-H]-	-0.09	['PARA-NITROBENZYL GLUTARYL GLYCINIC ACID']
324.07	1	C18H15NO3S	[M-H]-	0.17	['(R)-(+) 5(9BH)-OXO-9B-PHENYL-2,3-DIHYDROTHIAZOLO[2,3-A]ISOINDOL-3-CARBOXYLIC ACID METHYL ESTER']
325.104	1	C14H18N2O7	[M-H]-	0	['N-Benzoyl-N-Beta-D-Glucopyranosyl Urea']
327.135	2	C18H20N2O4	[M-H]-	-0.02	['(2S)-2-amino-5-oxo-5-[(4-phenylmethoxyphenyl)amino]pentanoic acid', '2-Amino-3-[4-Hydroxy-6-Oxo-3-(2-Phenyl-Cyclopropylimino)-Cyclohexa-1,4-Dienyl]-Propionic Acid']
328.045	1	C10H12N5O6P	[M-H]-	-0.03	['Cyclic Adenosine Monophosphate']
329.151	1	C18H22N2O4	[M-H]-	-0.08	['Z-Pro-Prolinal']
330.113	1	C13H21N3O5S	[M-H]-	0	['Aminodi(Ethyloxy)Ethylaminocarbonylbenzenesulfonamide']
331.151	1	C14H24N2O7	[M-H]-	0	['Spectinomycin']
332.135	1	C14H23NO8	[M-H]-	-0.06	['2-Propenyl-N-Acetyl-Neuramic Acid']
343.151	1	C15H24N2O7	[M-H]-	0	['N-{[(2S,3S)-3-(ETHOXYCARBONYL)OXIRAN-2-YL]CARBONYL}-L-ISOLEUCYL-L-ALANINE']
344.092	1	C13H19N3O6S	[M-H]-	0	['N-Hydroxy 1n(4-Methoxyphenyl)Sulfonyl-4-(Z,E-N-Methoxyimino)Pyrrolidine-2r-Carboxamide']
345.109	1	C17H18N2O6	[M-H]-	-0.03	['Nifedipine']
345.203	1	C16H30N2O6	[M-H]-	-0.02	['PANTOTHENYL-AMINOETHANOL-11-PIVALIC ACID']
346.056	5	C10H14N5O7P	[M-H]-	0.01	['3-Azido-3-Deoxythymidine-5-Monophosphate', '7-Alpha-D-Ribofuranosyl-2-Aminopurine-5-Phosphate', 'AMP', 'Alpha-Adenosine Monophosphate', 'dGMP']
346.108	1	C13H21N3O6S	[M-H]-	0.15	['Delta-(L-Alpha-Aminoadipoyl)-L-Cysteinyl-D-Vinylglycine']
349.086	2	C16H18N2O5S	[M-H]-	0.28	['N~2~-(biphenyl-4-ylsulfonyl)-N-hydroxy-N~2~-(2-hydroxyethyl)glycinamide', 'Penicillin V']
283.166	1	C14H24N2O4	[M-H]-	-0.06	['5-N-Acetyl-3-(1-Ethylpropyl)-1-Cyclohexene-1-Carboxylic Acid']
353.151	1	C20H22N2O4	[M-H]-	0.01	['N-(TRANS-4-NITRO-4-STILBENYL)-N-METHYL-5-AMINO-PENTANOIC ACID']
357.086	2	C12H22O10S	[M-H]-	0.39	['Thiocellobiose', 'Thiodigalactoside']
357.089	1	C11H23N2O7PS	[M-H]-	-0.02	['Pantetheine 4-phosphate']
358.108	1	C14H21N3O6S	[M-H]-	0.08	['Isopenicillin N']
486.119	1	C21H22N5O7P	[M-H]-	0.94	['2-deoxy-N-(naphthalen-1-ylmethyl)guanosine 5-(dihydrogen phosphate)']
358.177	1	C19H25N3O4	[M-H]-	0	['N-[(2R)-2-{[(2S)-2-(1,3-benzoxazol-2-yl)pyrrolidin-1-yl]carbonyl}hexyl]-N-hydroxyformamide']
359.125	1	C18H20N2O6	[M-H]-	0.01	['Nitrendipine']
360.123	1	C14H23N3O6S	[M-H]-	0	['D-(L-a-Aminoadipoyl)-L-Cysteinyl-D-Isodehydrovaline']
253.156	1	C13H22N2O3	[M-H]-	-0.01	['1-(1-HYDROXY-2,2,6,6-TETRAMETHYLPIPERIDIN-4-YL)PYRROLIDINE-2,5-DIONE']
361.125	1	C14H22N2O9	[M-H]-	0.01	['Imidazole-Derived Cellobiose']
362.139	1	C14H25N3O6S	[M-H]-	-0.15	['<i>N</i>-[(5<i>S</i>)-5-amino-5-carboxypentanoyl]-L-cysteinyl-D-valine']
366.204	1	C18H29N3O5	[M-H]-	0.29	['Bambuterol (INN)']
369.146	2	C20H22N2O5	[M-H]-	0.05	['(2R)-N~4~-hydroxy-2-(3-hydroxybenzyl)-N~1~-[(1S,2R)-2-hydroxy-2,3-dihydro-1H-inden-1-yl]butanediamide', 'Balanol Analog 1']
373.094	1	C12H18N6O6S	[M-H]-	0.05	['5-O-(N-Ethyl-Sulfamoyl)Adenosine']
373.103	1	C12H19N6O6P	[M-H]-	-0.21	['PUROMYCIN AMINONUCLEOSIDE-5-MONOPHOSPHATE']
373.173	1	C15H26N4O7	[M-H]-	-0.01	['Glycyl-L-Alpha-Amino-Epsilon-Pimelyl-D-Alanyl-D-Alanine']
375.131	1	C17H20N4O6	[M-H]-	0.08	['Riboflavin']
375.177	1	C16H28N2O8	[M-H]-	0.04	['N-{[(2S,3S)-3-(ETHOXYCARBONYL)OXIRAN-2-YL]CARBONYL}-']
283.145	3	C17H20N2O2	[M-H]-	-0.08	['4-HYDROXY-N-(4-ISOPROPYLBENZYL)BENZOHYDRAZIDE', '4-amino-N-[4-(benzyloxy)phenyl]butanamide', 'Tropicamide (JP16/USP/INN)']
231.062	1	C8H12N2O6	[M-H]-	-0.05	['Kifunensine']
383.114	1	C14H20N6O5S	[M-H]-	0.03	['S-Adenosyl-L-Homocysteine']
384.214	1	C18H31N3O6	[M-H]-	0.04	['N-(3-Propylcarbamoyloxirane-2-Carbonyl)-Isoleucyl-Proline']
384.25	1	C19H35N3O5	[M-H]-	0.05	['Actinonin']
385.1	2	C14H18N4O9	[M-H]-	0.07	['3-(7-Hydroxy-8-Ribityllumazine-6-Yl) Propionic Acid', 'Carboxyethyllumazine']
387.11	1	C21H16N4O4	[M-H]-	0.5	['4-(1,3-BENZODIOXOL-5-YLOXY)-2-[4-(1H-IMIDAZOL-1-YL)PHENOXY]-6-METHYLPYRIMIDINE']
283.109	1	C16H16N2O3	[M-H]-	-0.2	['(2E)-N-hydroxy-3-[1-methyl-4-(phenylacetyl)-1H-pyrrol-2-yl]prop-2-enamide']
394.075	1	C13H21N3O7S2	[M-H]-	0.04	['1-[(1s)-Carboxy-2-(Methylsulfinyl)Ethyl]-(3r)-[(5s)-5-Amino-5-Carboxypentanamido]-(4r)-Sulfanylazetidin-2-One']
394.162	1	C18H25N3O7	[M-H]-	0.08	['[[(3R,4R,5S,6R)-4,5-dihydroxy-6-(hydroxymethyl)-3-(pentanoylamino)oxan-2-ylidene]amino] N-phenylcarbamate']
396.123	1	C17H23N3O6S	[M-H]-	0.02	['S-Benzyl-Glutathione']
399.099	1	C23H16N2O5	[M-H]-	0.18	['3-(9-HYDROXY-1,3-DIOXO-4-PHENYL-2,3-DIHYDROPYRROLO[3,4-C]CARBAZOL-6(1H)-YL)PROPANOIC ACID']
404.219	1	C21H31N3O5	[M-H]-	0.06	['Lisinopril (INN)']
416.219	1	C22H31N3O5	[M-H]-	0.09	['Cilazapril (INN)']
381.164	1	C22H26N2O2S	[M-H]-	0.61	['Eletriptan (INN)']
418.202	1	C18H33N3O6S	[M-H]-	0.03	['S-Octylglutathione']
427.082	1	C17H20N2O9S	[M-H]-	0.13	['Sp-722']
434.193	1	C21H29N3O7	[M-H]-	0.04	['3-[2-(2-BENZYLOXYCARBONYLAMINO-3-METHYL-BUTYRYLAMINO)-PROPIONYLAMINO]-4-OXO-PENTANOIC ACID']
437.046	1	C13H20N4O7P2S	[M-H]-	0.78	['6-Methyl-Thiamin Diphosphate']
206.086	1	C8H17NO3S	[M-H]-	-0.03	['N-Cyclohexyltaurine']
454.141	1	C26H21N3O5	[M-H]-	-0.62	['8-Benzyl-2-Hydroperoxy-2-(4-Hydroxy-Benzyl)-6-(4-Hydroxy-Phenyl)-2h-Imidazo[1,2-a]Pyrazin-3-One']
455.097	1	C17H21N4O9P	[M-H]-	0.07	['Riboflavin Monophosphate']
455.162	1	C17H33N2O8PS	[M-H]-	-0.01	['S-[2-({N-[(2S)-2-hydroxy-3,3-dimethyl-4-(phosphonooxy)butanoyl]-beta-alanyl}amino)ethyl] hexanethioate']
379.097	1	C17H20N2O6S	[M-H]-	0.28	['Methicillin']
524.096	1	C18H23N9O4S3	[M-H]-	-0.97	['Cefotiam (INN)']
255.106	1	C9H23NO3PS	[M-H]-	-0.03	['Echothiophate']
262.012	1	C8H10NO7P	[M-H]-	-0.08	['Pyridoxal-5-Phosphate-N-Oxide']
414.261	1	C20H37N3O6	[M-H]-	0.07	['A Disubstituted Succinyl Caprolactam Hydroxymate Mmp3inhibitor']
400.245	1	C19H35N3O6	[M-H]-	0.02	['[[1-[N-HYDROXY-ACETAMIDYL]-3-METHYL-BUTYL]-CARBONYL-LEUCINYL]-ALANINE ETHYL ESTER']
349.177	1	C18H26N2O5	[M-H]-	0.01	['1-[4-Carboxy-2-(3-Pentylamino)Phenyl]-5,5-Di(Hydroxymethyl)Pyrrolidin-2-One']
a) m/z values detected by FT-ICR-MS analysis
b) number of metabolite names assigned to the m/z
c) molecular formulae assigned
d) error in ppm between the measured masses and the masses of the assigned metabolites
e) names of the metabolites assigned
