# Supplementary material for: Exo-Metabolome of Pseudovibrio sp. FO-BEG1 Analyzed by Ultra-High Resolution Mass Spectrometry and the Effect of Phosphate Limitation
Source: PLoS One. 2014 May 2;9(5):e96038. doi: 10.1371/journal.pone.0096038 (PMC4008564; doi:10.1371/journal.pone.0096038)
Supplement: Dataset S4 — Metabolites annotated using the Human Metabolome Database as target. (ZIP) [file pone.0096038.s009.zip › Dataset S4_14-1-14.xls]

## Sheet: -Pi T1
m/za	No. metabolite namesb	Empirical formulac	Ion form	Mass error (ppm)d	HMDB compounde
156.067	2	C7H11NO3	[M-H]-	0.09	['3-Methylcrotonylglycine', 'Tiglylglycine']
157.051	2	C7H10O4	[M-H]-	0.09	['Isopropylmaleate', 'Succinylacetone']
158.082	6	C7H13NO3	[M-H]-	0.08	['2-Methylbutyrylglycine', '3-Dehydrocarnitine', '5-Acetamidopentanoate', 'Isovalerylglycine', 'N-Acetylvaline', 'Valerylglycine']
159.03	2	C6H8O5	[M-H]-	0.1	['2-Oxoadipate', '3-Oxoadipate']
159.078	1	C6H12N2O3	[M-H]-	0.1	['D-Alanyl-D-alanine']
160.062	1	C6H11NO4	[M-H]-	0.09	['Aminoadipic acid']
160.098	1	C7H15NO3	[M-H]-	0.1	['(S)-Carnitine']
162.056	2	C9H9NO2	[M-H]-	0.09	['3-Methyldioxyindole', '4-(3-Pyridyl)-3-butenoic acid']
162.079	1	C7H9N5	[M-H]-	0.11	['6-Dimethylaminopurine']
164.035	4	C8H7NO3	[M-H]-	0.06	['4-Pyridoxolactone', '5-Pyridoxolactone', 'Formylanthranilate', 'Noradrenochrome']
164.072	4	C9H11NO2	[M-H]-	0.06	['3-Pyridinebutanoic acid', 'Benzocaine', 'L-Phenylalanine', 'Norsalsolinol']
167.035	7	C8H8O4	[M-H]-	0.08	['3,4-Dihydroxymandelaldehyde', '3,4-Dihydroxyphenylacetate', '3-Hydroxymandelic acid', '4-Hydroxymandelate', '5-Methoxysalicylic acid', 'Homogentisate', 'Vanillate']
167.046	1	C7H8N2O3	[M-H]-	0.1	['2,3-Diaminosalicylic acid']
168.03	2	C7H7NO4	[M-H]-	0.38	['2-Furoylglycine', 'L-2,3-Dihydrodipicolinate']
169.051	1	C8H10O4	[M-H]-	0.06	['3,4-Dihydroxyphenylethyleneglycol']
170.046	1	C7H9NO4	[M-H]-	0.07	['Tetrahydrodipicolinate']
170.119	1	C9H17NO2	[M-H]-	0.06	['Gabapentin (JAN/USAN/INN)']
171.012	1	C7H8O3S	[M-H]-	0.03	['Toluene-4-sulfonate']
171.078	2	C7H12N2O3	[M-H]-	0.04	['Glycylproline', 'L-prolyl-L-glycine']
172.062	1	C7H11NO4	[M-H]-	0.05	['N-Acetyl-L-glutamate 5-semialdehyde']
172.098	4	C8H15NO3	[M-H]-	0.09	['Hexanoylglycine', 'Isovalerylalanine', 'Isovalerylsarcosine', 'N-Acetyl-L-leucine']
173.046	2	C7H10O5	[M-H]-	0.05	['(2S)-2-Isopropyl-3-oxosuccinate', 'Shikimate']
174.077	1	C7H13NO4	[M-H]-	0.04	['N-Carboxyethyl-g-aminobutyric acid']
175.061	3	C7H12O5	[M-H]-	0.07	['(2R,3S)-3-Isopropylmalate', '2,3-Dimethyl-3-hydroxyglutaric acid', 'alpha-Isopropylmalate']
176.039	1	C6H11NO3S	[M-H]-	0.03	['N-Formyl-L-methionine']
176.072	2	C10H11NO2	[M-H]-	0.03	['1,2-Dehydrosalsolinol', '5-Hydroxytryptophol']
177.034	1	C5H10N2O3S	[M-H]-	0.03	['Cys-Gly']
177.067	3	C9H10N2O2	[M-H]-	0.02	['4-Oxo-4-(3-pyridyl)-butanamide', 'BOX A', 'BOX B']
179.035	7	C9H8O4	[M-H]-	0.06	['2-Hydroxy-3-(4-hydroxyphenyl)propenoate', '3-(4-Hydroxyphenyl)pyruvate', '3-Hydroxyphenylpyruvic acid', 'Aspirin', 'Caffeate', 'Caffeic acid', 'Monomethyl phthalate']
179.046	1	C8H8N2O3	[M-H]-	0.02	['Nicotinurate']
179.071	2	C10H12O3	[M-H]-	0.04	['3-Methoxybenzenepropanoic acid', 'Coniferyl alcohol']
180.067	5	C9H11NO3	[M-H]-	-0.2	['3-Amino-3-(4-hydroxyphenyl)propanoate', '4-Hydroxy-4-(3-pyridyl)-butanoic acid', 'L-Threo-3-Phenylserine', 'L-Tyrosine', 'o-Tyrosine']
181.051	6	C9H10O4	[M-H]-	0.02	['3,4-Dihydroxyphenylpropanoate', '3-(3-hydroxyphenyl)-3-hydroxypropanoic acid', '3-(4-Hydroxyphenyl)lactate', '3-Methoxy-4-hydroxyphenylglycolaldehyde', 'Homovanillate', 'Isohomovanillic acid']
181.072	4	C6H14O6	[M-H]-	0.02	['D-Sorbitol', 'Galactitol', 'L-Iditol', 'Mannitol']
182.046	1	C8H9NO4	[M-H]-	0.02	['4-Pyridoxate']
182.082	3	C9H13NO3	[M-H]-	0.03	['L-Adrenaline', 'Nordephrine', 'Normetanephrine']
183.03	2	C8H8O5	[M-H]-	0.02	['3,4-Dihydroxymandelate', '4-O-Methylgallic acid']
184.098	2	C9H15NO3	[M-H]-	-0.32	['Ecgonine', 'Pseudoecgonine']
186.077	1	C8H13NO4	[M-H]-	0.04	['6-Acetamido-2-oxohexanoate']
186.114	1	C9H17NO3	[M-H]-	0.01	['N-Heptanoylglycine']
187.109	3	C8H16N2O3	[M-H]-	-0.02	['Glycyl-leucine', 'N-Alpha-acetyllysine', 'N6-Acetyl-L-lysine']
188.056	2	C7H11NO5	[M-H]-	0.01	['Glutarylglycine', 'N-Acetylglutamic acid']
188.072	1	C11H11NO2	[M-H]-	0.02	['3-Indolepropionic acid']
189.077	1	C8H14O5	[M-H]-	-0.01	['3-Hydroxysuberic acid']
190.051	1	C10H9NO3	[M-H]-	0.01	['5-Hydroxyindoleacetate']
190.087	1	C11H13NO2	[M-H]-	0.02	['5-Methoxytryptophol']
191.083	5	C10H12N2O2	[M-H]-	0.06	['5-Hydroxycotinine', 'Cotinine N-oxide', 'Hydroxycotinine', 'N-Hydroxymethylnorcotinine', 'Oxoamide']
192.103	4	C11H15NO2	[M-H]-	0.01	['(-)-Salsoline', '(R)-1,2-dimethyl-5,6-dihydroxy-tetrahydroisoquinoline', '(R)-N-Methylsalsolinol', '(S)-N-Methylsalsolinol']
193.051	3	C10H10O4	[M-H]-	0.08	['Ferulate', 'Isoferulic acid', 'Monoethyl phthalate']
193.062	1	C9H10N2O3	[M-H]-	0	['Aminohippuric acid (USP)']
194.046	6	C9H9NO4	[M-H]-	-0.04	['2-Carboxy-2,3-dihydro-5,6-dihydroxyindole', '3-Hydroxyhippuric acid', '4-Carboxyphenylglycine', 'Alpha-Hydroxyhippuric acid', 'Dopaquinone', 'Salicyluric acid']
196.025	1	C8H7NO5	[M-H]-	-0.02	['3-Hydroxy-2-methylpyridine-4,5-dicarboxylate']
196.062	2	C9H11NO4	[M-H]-	-0.01	['3,4-Dihydroxy-L-phenylalanine', 'DL-Dopa']
196.098	1	C10H15NO3	[M-H]-	0.01	['Metanephrine']
197.046	3	C9H10O5	[M-H]-	-0.02	['3-(3,4-Dihydroxyphenyl)lactate', 'Syringic acid', 'Vanillylmandelic acid']
197.068	1	C7H10N4O3	[M-H]-	-0.02	['5-Acetylamino-6-amino-3-methyluracil']
199.001	1	C4H9O7P	[M-H]-	0	['D-Erythrose 4-phosphate']
199.025	2	C8H8O6	[M-H]-	-0.02	['4-Fumarylacetoacetate', '4-Maleylacetoacetate']
202.018	1	C7H9NO4S	[M-H]-	-0.02	['Cystathionine ketimine']
202.108	1	C9H17NO4	[M-H]-	0	['L-Acetylcarnitine']
204.067	3	C11H11NO3	[M-H]-	-0.02	['5-Methoxyindoleacetate', 'Cinnamoylglycine', 'Indolelactate']
205.036	1	C8H14O2S2	[M-H]-	-0.01	['(R)-Lipoic acid']
205.123	1	C13H18O2	[M-H]-	0	['Ibuprofen']
206.046	1	C10H9NO4	[M-H]-	0.06	['4-(2-Aminophenyl)-2,4-dioxobutanoate']
206.082	3	C11H13NO3	[M-H]-	-0.04	['3-Phenylpropionylglycine', 'N-Acetyl-L-phenylalanine', 'Phenylpropionylglycine']
207.078	2	C10H12N2O3	[M-H]-	-0.05	['Formyl-5-hydroxykynurenamine', 'L-Kynurenine']
208.062	1	C10H11NO4	[M-H]-	-0.06	['p-Hydroxyphenylacetylglycine']
209.046	1	C10H10O5	[M-H]-	-0.12	['Vanilpyruvic acid']
210.041	1	C9H9NO5	[M-H]-	-0.19	['Topaquinone']
210.077	2	C10H13NO4	[M-H]-	0.05	['3-Methoxytyrosine', 'Methyldopa anhydrous']
211.109	1	C10H16N2O3	[M-H]-	0	['L-prolyl-L-proline']
213.07	1	C9H14N2O2S	[M-H]-	-0.05	['Methyl bisnorbiotinyl ketone']
213.124	1	C10H18N2O3	[M-H]-	-0.02	['Dethiobiotin']
214.108	1	C10H17NO4	[M-H]-	-0.02	['Propenoylcarnitine']
216.034	1	C8H11NO4S	[M-H]-	0.02	['Tyramine-O-sulfate']
216.124	1	C10H19NO4	[M-H]-	-0.03	['O-Propanoylcarnitine']
218.105	1	C10H13N5O	[M-H]-	-0.12	['Zeatin']
219.077	1	C11H12N2O3	[M-H]-	-0.08	['5-Hydroxytryptophan']
220.029	1	C7H11NO5S	[M-H]-	-0.03	['S-(3-oxo-3-carboxy-n-propyl)cysteine']
220.084	1	C9H11N5O2	[M-H]-	-0.06	['2-Deoxysepiapterin']
221.067	1	C8H14O7	[M-H]-	-0.02	['Ethyl glucuronide']
225.04	2	C10H10O6	[M-H]-	-0.05	['Chorismate', 'Prephenate']
225.052	1	C9H10N2O5	[M-H]-	-0.05	['3-Nitrotyrosine']
226.036	1	C9H9NO6	[M-H]-	-0.02	['5-(2-Carboxyethyl)-4,6-Dihydroxypicolinate']
227.033	1	C6H13O7P	[M-H]-	-0.1	['(R)-5-Phosphomevalonate']
227.067	1	C9H12N2O5	[M-H]-	-0.06	['Deoxyuridine']
228.124	1	C11H19NO4	[M-H]-	-0.05	['Butenylcarnitine']
228.161	1	C12H23NO3	[M-H]-	-0.05	['N-Decanoylglycine']
229.083	1	C9H14N2O5	[M-H]-	-0.05	['Aspartyl-L-proline']
229.087	1	C14H14O3	[M-H]-	-0.09	['Naproxen']
230.067	1	C9H13NO6	[M-H]-	-0.05	['N-Succinyl-L-glutamate 5-semialdehyde']
230.103	2	C10H17NO5	[M-H]-	-0.05	['Isovalerylglutamic acid', 'Suberylglycine']
230.14	2	C11H21NO4	[M-H]-	-0.05	['Isobutyryl-L-carnitine', 'O-Butanoylcarnitine']
231.099	2	C9H16N2O5	[M-H]-	-0.07	['N2-Succinyl-L-ornithine', 'gamma-Glutamyl-gamma-aminobutyrate']
231.114	1	C13H16N2O2	[M-H]-	-0.08	['Melatonin']
232.119	1	C10H19NO5	[M-H]-	-0.05	['Hydroxypropionylcarnitine']
234.063	1	C9H9N5O3	[M-H]-	-0.07	['6-Succinoaminopurine']
235.072	1	C11H12N2O4	[M-H]-	0.02	['N-Formylkynurenine']
241.083	1	C10H14N2O5	[M-H]-	-0.06	['Thymidine']
242.14	1	C12H21NO4	[M-H]-	-0.1	['Tiglylcarnitine']
243.066	1	C14H12O4	[M-H]-	-0.07	["3,3',4'5-Tetrahydroxystilbene"]
245.114	2	C10H18N2O5	[M-H]-	-0.06	['L-beta-aspartyl-L-leucine', 'L-gamma-glutamyl-L-valine']
246.098	1	C10H17NO6	[M-H]-	-0.08	['Malonylcarnitine']
246.135	1	C11H21NO5	[M-H]-	-0.07	['Hydroxybutyrylcarnitine']
247.109	1	C13H16N2O3	[M-H]-	-0.04	['6-Hydroxymelatonin']
249.055	1	C8H14N2O5S	[M-H]-	-0.08	['gamma-L-Glutamyl-L-cysteine']
251.067	1	C11H12N2O5	[M-H]-	-0.07	['5-Hydroxy-N-formylkynurenine']
252.088	1	C12H15NO5	[M-H]-	-0.08	['N-Acetylvanilalanine']
255.099	1	C11H16N2O5	[M-H]-	-0.23	['1-(beta-D-Ribofuranosyl)-1,4-dihydronicotinamide']
256.094	1	C10H15N3O5	[M-H]-	-0.1	['5-Methylcytidine']
257.078	3	C10H14N2O6	[M-H]-	-0.07	['3-Methyluridine', 'Imidazoleacetic acid riboside', 'Ribothymidine']
258.098	1	C11H17NO6	[M-H]-	-0.08	['Fumarycarnitine']
259.094	1	C10H16N2O6	[M-H]-	-0.08	['L-alpha-glutamyl-L-hydroxyproline']
259.13	2	C11H20N2O5	[M-H]-	-0.09	['L-gamma-glutamyl-L-isoleucine', 'L-gamma-glutamyl-L-leucine']
260.114	1	C11H19NO6	[M-H]-	-0.09	['Methylglutarylcarnitine']
263.071	1	C9H16N2O5S	[M-H]-	-0.04	['N-Acetylcystathionine']
263.104	2	C13H16N2O4	[M-H]-	-0.04	['Formyl-N-acetyl-5-methoxykynurenamine', 'alpha-N-Phenylacetyl-L-glutamine']
266.089	2	C10H13N5O4	[M-H]-	-0.08	['Adenosine', 'Deoxyguanosine']
267.073	3	C10H12N4O5	[M-H]-	-0.05	['Allopurinol riboside', 'Arabinosylhypoxanthine', 'Inosine']
271.061	2	C15H12O5	[M-H]-	-0.08	['Dihydrogenistein', 'Naringenin']
271.203	1	C14H28N2O3	[M-H]-	-0.08	['N(6)-(Octanoyl)lysine']
272.114	1	C12H19NO6	[M-H]-	-0.11	['Glutaconylcarnitine']
272.187	1	C14H27NO4	[M-H]-	-0.11	['Heptanoylcarnitine']
274.095	1	C12H13N5O3	[M-H]-	0.69	['Ethenodeoxyadenosine']
274.13	1	C12H21NO6	[M-H]-	-0.07	['Glutarylcarnitine']
275.088	1	C10H16N2O7	[M-H]-	-0.1	['(5-L-Glutamyl)-L-glutamate']
275.125	1	C11H20N2O6	[M-H]-	-0.06	['N6-(L-1,3-Dicarboxypropyl)-L-lysine']
277.093	1	C11H18O8	[M-H]-	-0.07	['Isovalerylglucuronide']
277.119	2	C14H18N2O4	[M-H]-	-0.07	['L-phenylalanyl-L-hydroxyproline', 'N1-(alpha-D-ribosyl)-5,6-dimethyl-benzimidazole']
277.123	1	C11H22N2O4S	[M-H]-	-0.09	['Pantetheine']
280.083	1	C13H15NO6	[M-H]-	-0.07	['4-Hydroxyphenylacetylglutamic acid']
282.084	2	C10H13N5O5	[M-H]-	-0.06	['8-Hydroxy-deoxyguanosine', 'Guanosine']
283.068	1	C10H12N4O6	[M-H]-	-0.08	['Xanthosine']
286.104	1	C11H17N3O6	[M-H]-	-0.04	['N-Ribosylhistidine']
288.072	1	C11H15NO8	[M-H]-	-0.07	['N-Succinyl-2-L-amino-6-oxoheptanedioate']
288.12	1	C11H19N3O6	[M-H]-	-0.05	['Ophthalmic acid']
288.145	1	C13H23NO6	[M-H]-	-0.05	['3-Methylglutarylcarnitine']
289.072	2	C15H14O6	[M-H]-	-0.05	['(+)-Catechin', '(-)-Epicatechin']
289.104	1	C11H18N2O7	[M-H]-	-0.07	['N-Succinyl-L,L-2,6-diaminopimelate']
290.07	1	C11H17NO6S	[M-H]-	-0.08	['Hawkinsin']
291.135	1	C15H20N2O4	[M-H]-	-0.07	['Phenylbutyrylglutamine']
293.114	2	C14H18N2O5	[M-H]-	-0.01	['Aspartame', 'Glutamylphenylalanine']
296.114	1	C14H19NO6	[M-H]-	-0.05	['Phenethylamine glucuronide']
297.062	1	C13H14O8	[M-H]-	-0.07	['Benzoyl glucuronide (Benzoic acid)']
301.072	1	C16H14O6	[M-H]-	-0.03	['Hesperetin']
302.115	1	C15H17N3O4	[M-H]-	-0.06	['Indoleacetyl glutamine']
302.161	1	C14H25NO6	[M-H]-	-0.07	['Pimelylcarnitine']
303.039	1	C10H13N2O7P	[M-H]-	-0.06	['Thymidine 3,5-cyclic monophosphate']
306.077	1	C10H17N3O6S	[M-H]-	-0.03	['Glutathione']
306.084	1	C12H21NO4S2	[M-H]-	-0.05	['(S)-Succinyldihydrolipoamide']
308.078	1	C14H15NO7	[M-H]-	-0.03	['Inodxyl glucuronide']
309.109	1	C14H18N2O6	[M-H]-	-0.03	['Gamma-Glutamyltyrosine']
311.14	1	C18H20N2O3	[M-H]-	-0.03	['Phenylalanylphenylalanine']
312.109	1	C14H19NO7	[M-H]-	-0.04	['Tyramine glucuronide']
313.061	1	C10H20O7P2	[M-H]-	0.15	['Geranyl diphosphate']
317.067	1	C16H14O7	[M-H]-	0	['Tamarixetin']
317.176	1	C19H26O4	[M-H]-	0.01	['Ubiquinone Q2']
324.023	1	C11H11N5O3S2	[M-H]-	-0.04	['Urothion']
325.115	1	C13H18N4O6	[M-H]-	-0.03	['6,7-Dimethyl-8-(1-D-ribityl)lumazine']
326.088	1	C14H17NO8	[M-H]-	-0.02	['Acetaminophen glucuronide']
327.095	1	C12H16N4O7	[M-H]-	-0.03	['7-Hydroxy-6-methyl-8-ribityl lumazine']
328.045	2	C10H12N5O6P	[M-H]-	-0.03	["3',5-Cyclic AMP", 'Adenosine 2,3-cyclic phosphate']
328.213	1	C17H31NO5	[M-H]-	-0.02	['6-Keto-decanoylcarnitine']
333.131	1	C14H26N2O3S2	[M-H]-	-0.07	['Lipoyllysine']
346.056	4	C10H14N5O7P	[M-H]-	0.01	['3-AMP', 'AMP', 'Adenosine 2-phosphate', 'dGMP']
357.089	1	C11H23N2O7PS	[M-H]-	-0.02	['Pantetheine 4-phosphate']
359.125	1	C18H20N2O6	[M-H]-	0.01	['Dityrosine']
361.166	1	C20H26O6	[M-H]-	0.01	['12-Oxo-20-carboxy-leukotriene B4']
362.051	2	C10H14N5O8P	[M-H]-	0.02	['8-Oxo-dGMP', 'GMP']
369.174	3	C19H30O5S	[M-H]-	0.01	['5a-Dihydrotestosterone sulfate', 'Androsterone sulfate', 'Etiocholanolone sulfate']
373.104	1	C18H18N2O7	[M-H]-	0.03	['Portulacaxanthin II']
375.131	1	C17H20N4O6	[M-H]-	0.08	['Riboflavin']
378.098	1	C13H21N3O8S	[M-H]-	0.03	['(R)-S-Lactoylglutathione']
382.1	1	C14H17N5O8	[M-H]-	0.02	['Succinyladenosine']
383.114	1	C14H20N6O5S	[M-H]-	0.03	['S-Adenosyl-L-homocysteine']
408.153	1	C17H23N5O7	[M-H]-	0.08	['Queuosine']
425.141	1	C15H26N2O12	[M-H]-	-0.39	['Chitobiose']
425.142	1	C15H26N2O12	[M-H]-	0.94	['Chitobiose']
445.187	1	C24H30O8	[M-H]-	0.06	['Estrone glucuronide']
452.278	2	C21H44NO7P	[M-H]-	0.1	['LysoPE(0:0/16:0)', 'LysoPE(16:0/0:0)']
453.066	1	C13H19N4O12P	[M-H]-	-0.01	['1-(5-Phosphoribosyl)-5-amino-4-(N-succinocarboxamide)-imidazole']
455.097	1	C17H21N4O9P	[M-H]-	0.07	['FMN']
467.265	3	C25H40O8	[M-H]-	0.02	['17-hydroxyandrostane-3-glucuronide', '3,17-Androstanediol glucuronide', '3-alpha-androstanediol glucuronide']
477.213	2	C25H34O9	[M-H]-	0.05	['2-Methoxy-estradiol-17beta 3-glucuronide', '4-Hydroxyandrostenedione glucuronide']
478.294	4	C23H46NO7P	[M-H]-	0.17	['LysoPE(0:0/18:1(11Z))', 'LysoPE(0:0/18:1(9Z))', 'LysoPE(18:1(11Z)/0:0)', 'LysoPE(18:1(9Z)/0:0)']
541.265	1	C27H42O11	[M-H]-	-0.07	['Cortolone-3-glucuronide']
a) m/z values detected by FT-ICR-MS analysis
b) number of metabolite names assigned to the m/z
c) molecular formulae assigned
d) error in ppm between the measured masses and the masses of the assigned metabolites
e) names of the metabolites assigned

## Sheet: -Pi T2
m/za	No. metabolite namesb	Empirical formulac	Ion form	Mass error (ppm)d	HMDB compounde
156.066	2	C7H11NO3	[M-H]-	-0.84	['3-Methylcrotonylglycine', 'Tiglylglycine']
156.067	2	C7H11NO3	[M-H]-	0.09	['3-Methylcrotonylglycine', 'Tiglylglycine']
157.051	2	C7H10O4	[M-H]-	0.09	['Isopropylmaleate', 'Succinylacetone']
158.061	1	C10H9NO	[M-H]-	0.13	['Indole-3-acetaldehyde']
159.078	1	C6H12N2O3	[M-H]-	0.1	['D-Alanyl-D-alanine']
160.062	1	C6H11NO4	[M-H]-	0.09	['Aminoadipic acid']
160.098	1	C7H15NO3	[M-H]-	0.1	['(S)-Carnitine']
162.056	2	C9H9NO2	[M-H]-	0.09	['3-Methyldioxyindole', '4-(3-Pyridyl)-3-butenoic acid']
164.072	4	C9H11NO2	[M-H]-	-0.89	['3-Pyridinebutanoic acid', 'Benzocaine', 'L-Phenylalanine', 'Norsalsolinol']
164.072	4	C9H11NO2	[M-H]-	0.06	['3-Pyridinebutanoic acid', 'Benzocaine', 'L-Phenylalanine', 'Norsalsolinol']
169.05	1	C8H10O4	[M-H]-	-0.92	['3,4-Dihydroxyphenylethyleneglycol']
169.051	1	C8H10O4	[M-H]-	0.06	['3,4-Dihydroxyphenylethyleneglycol']
170.046	1	C7H9NO4	[M-H]-	0.07	['Tetrahydrodipicolinate']
171.012	1	C7H8O3S	[M-H]-	0.03	['Toluene-4-sulfonate']
171.041	1	C6H8N2O4	[M-H]-	0.08	['Hydantoin-5-propionate']
171.078	2	C7H12N2O3	[M-H]-	0.04	['Glycylproline', 'L-prolyl-L-glycine']
172.062	1	C7H11NO4	[M-H]-	0.05	['N-Acetyl-L-glutamate 5-semialdehyde']
172.098	4	C8H15NO3	[M-H]-	0.09	['Hexanoylglycine', 'Isovalerylalanine', 'Isovalerylsarcosine', 'N-Acetyl-L-leucine']
174.056	2	C10H9NO2	[M-H]-	0.05	['5-Hydroxyindoleacetaldehyde', 'Indoleacetic acid']
174.077	1	C7H13NO4	[M-H]-	0.04	['N-Carboxyethyl-g-aminobutyric acid']
175.061	3	C7H12O5	[M-H]-	-0.97	['(2R,3S)-3-Isopropylmalate', '2,3-Dimethyl-3-hydroxyglutaric acid', 'alpha-Isopropylmalate']
175.061	3	C7H12O5	[M-H]-	0.07	['(2R,3S)-3-Isopropylmalate', '2,3-Dimethyl-3-hydroxyglutaric acid', 'alpha-Isopropylmalate']
176.039	1	C6H11NO3S	[M-H]-	0.03	['N-Formyl-L-methionine']
176.072	2	C10H11NO2	[M-H]-	0.03	['1,2-Dehydrosalsolinol', '5-Hydroxytryptophol']
177.034	1	C5H10N2O3S	[M-H]-	-1	['Cys-Gly']
177.034	1	C5H10N2O3S	[M-H]-	0.03	['Cys-Gly']
179.035	7	C9H8O4	[M-H]-	0.06	['2-Hydroxy-3-(4-hydroxyphenyl)propenoate', '3-(4-Hydroxyphenyl)pyruvate', '3-Hydroxyphenylpyruvic acid', 'Aspirin', 'Caffeate', 'Caffeic acid', 'Monomethyl phthalate']
179.046	1	C8H8N2O3	[M-H]-	0.02	['Nicotinurate']
179.071	2	C10H12O3	[M-H]-	0.04	['3-Methoxybenzenepropanoic acid', 'Coniferyl alcohol']
180.067	5	C9H11NO3	[M-H]-	-0.2	['3-Amino-3-(4-hydroxyphenyl)propanoate', '4-Hydroxy-4-(3-pyridyl)-butanoic acid', 'L-Threo-3-Phenylserine', 'L-Tyrosine', 'o-Tyrosine']
181.051	6	C9H10O4	[M-H]-	0.02	['3,4-Dihydroxyphenylpropanoate', '3-(3-hydroxyphenyl)-3-hydroxypropanoic acid', '3-(4-Hydroxyphenyl)lactate', '3-Methoxy-4-hydroxyphenylglycolaldehyde', 'Homovanillate', 'Isohomovanillic acid']
182.046	1	C8H9NO4	[M-H]-	0.02	['4-Pyridoxate']
182.082	3	C9H13NO3	[M-H]-	0.03	['L-Adrenaline', 'Nordephrine', 'Normetanephrine']
183.03	2	C8H8O5	[M-H]-	0.02	['3,4-Dihydroxymandelate', '4-O-Methylgallic acid']
184.098	2	C9H15NO3	[M-H]-	-0.32	['Ecgonine', 'Pseudoecgonine']
186.077	1	C8H13NO4	[M-H]-	0.04	['6-Acetamido-2-oxohexanoate']
186.114	1	C9H17NO3	[M-H]-	0.01	['N-Heptanoylglycine']
187.072	2	C7H12N2O4	[M-H]-	-0.06	['L-glycyl-L-hydroxyproline', 'N-Acetylglutamine']
187.109	3	C8H16N2O3	[M-H]-	-0.02	['Glycyl-leucine', 'N-Alpha-acetyllysine', 'N6-Acetyl-L-lysine']
188.056	2	C7H11NO5	[M-H]-	0.01	['Glutarylglycine', 'N-Acetylglutamic acid']
188.072	1	C11H11NO2	[M-H]-	0.02	['3-Indolepropionic acid']
189.04	1	C7H10O6	[M-H]-	0.05	['3-Dehydroquinate']
189.077	1	C8H14O5	[M-H]-	-0.01	['3-Hydroxysuberic acid']
190.051	1	C10H9NO3	[M-H]-	0.01	['5-Hydroxyindoleacetate']
190.054	1	C7H13NO3S	[M-H]-	0.03	['N-Acetylmethionine']
190.087	1	C11H13NO2	[M-H]-	0.02	['5-Methoxytryptophol']
192.103	4	C11H15NO2	[M-H]-	0.01	['(-)-Salsoline', '(R)-1,2-dimethyl-5,6-dihydroxy-tetrahydroisoquinoline', '(R)-N-Methylsalsolinol', '(S)-N-Methylsalsolinol']
194.046	6	C9H9NO4	[M-H]-	-0.04	['2-Carboxy-2,3-dihydro-5,6-dihydroxyindole', '3-Hydroxyhippuric acid', '4-Carboxyphenylglycine', 'Alpha-Hydroxyhippuric acid', 'Dopaquinone', 'Salicyluric acid']
196.025	1	C8H7NO5	[M-H]-	-0.02	['3-Hydroxy-2-methylpyridine-4,5-dicarboxylate']
196.062	2	C9H11NO4	[M-H]-	-0.01	['3,4-Dihydroxy-L-phenylalanine', 'DL-Dopa']
196.098	1	C10H15NO3	[M-H]-	0.01	['Metanephrine']
197.046	3	C9H10O5	[M-H]-	-0.02	['3-(3,4-Dihydroxyphenyl)lactate', 'Syringic acid', 'Vanillylmandelic acid']
197.068	1	C7H10N4O3	[M-H]-	-0.02	['5-Acetylamino-6-amino-3-methyluracil']
202.018	1	C7H9NO4S	[M-H]-	-0.02	['Cystathionine ketimine']
202.087	1	C12H13NO2	[M-H]-	-0.06	['Indolebutyric acid']
202.108	1	C9H17NO4	[M-H]-	0	['L-Acetylcarnitine']
204.067	3	C11H11NO3	[M-H]-	-0.02	['5-Methoxyindoleacetate', 'Cinnamoylglycine', 'Indolelactate']
205.036	1	C8H14O2S2	[M-H]-	-0.01	['(R)-Lipoic acid']
206.046	1	C10H9NO4	[M-H]-	0.06	['4-(2-Aminophenyl)-2,4-dioxobutanoate']
206.082	3	C11H13NO3	[M-H]-	-0.04	['3-Phenylpropionylglycine', 'N-Acetyl-L-phenylalanine', 'Phenylpropionylglycine']
208.062	1	C10H11NO4	[M-H]-	-0.06	['p-Hydroxyphenylacetylglycine']
209.046	1	C10H10O5	[M-H]-	-0.12	['Vanilpyruvic acid']
210.077	2	C10H13NO4	[M-H]-	0.05	['3-Methoxytyrosine', 'Methyldopa anhydrous']
211.109	1	C10H16N2O3	[M-H]-	0	['L-prolyl-L-proline']
213.07	1	C9H14N2O2S	[M-H]-	-0.05	['Methyl bisnorbiotinyl ketone']
213.124	1	C10H18N2O3	[M-H]-	-0.02	['Dethiobiotin']
214.108	1	C10H17NO4	[M-H]-	-0.02	['Propenoylcarnitine']
216.124	1	C10H19NO4	[M-H]-	-0.03	['O-Propanoylcarnitine']
216.981	1	C7H6O6S	[M-H]-	-0.18	['5-Sulfosalicylate']
220.029	1	C7H11NO5S	[M-H]-	-0.03	['S-(3-oxo-3-carboxy-n-propyl)cysteine']
220.083	5	C8H15NO6	[M-H]-	-0.07	['N-Acetyl-D-glucosamine', 'N-Acetyl-D-mannosamine', 'N-Acetyl-beta-D-galactosamine', 'N-Acetyl-beta-D-glucosamine', 'N-Acetylgalactosamine']
225.052	1	C9H10N2O5	[M-H]-	-0.05	['3-Nitrotyrosine']
227.067	1	C9H12N2O5	[M-H]-	-0.06	['Deoxyuridine']
228.124	1	C11H19NO4	[M-H]-	-0.05	['Butenylcarnitine']
228.161	1	C12H23NO3	[M-H]-	-0.05	['N-Decanoylglycine']
229.083	1	C9H14N2O5	[M-H]-	-0.05	['Aspartyl-L-proline']
230.067	1	C9H13NO6	[M-H]-	-0.05	['N-Succinyl-L-glutamate 5-semialdehyde']
230.103	2	C10H17NO5	[M-H]-	-0.05	['Isovalerylglutamic acid', 'Suberylglycine']
231.114	1	C13H16N2O2	[M-H]-	-0.08	['Melatonin']
232.119	1	C10H19NO5	[M-H]-	-0.05	['Hydroxypropionylcarnitine']
241.083	1	C10H14N2O5	[M-H]-	-0.06	['Thymidine']
243.062	2	C9H12N2O6	[M-H]-	0.05	['Pseudouridine', 'Uridine']
244.155	3	C12H23NO4	[M-H]-	-0.06	['2-Methylbutyroylcarnitine', 'Isovalerylcarnitine', 'Valerylcarnitine']
245.114	2	C10H18N2O5	[M-H]-	-0.06	['L-beta-aspartyl-L-leucine', 'L-gamma-glutamyl-L-valine']
246.098	1	C10H17NO6	[M-H]-	-0.08	['Malonylcarnitine']
246.135	1	C11H21NO5	[M-H]-	-0.07	['Hydroxybutyrylcarnitine']
249.055	1	C8H14N2O5S	[M-H]-	-0.08	['gamma-L-Glutamyl-L-cysteine']
252.088	1	C12H15NO5	[M-H]-	-0.08	['N-Acetylvanilalanine']
255.099	1	C11H16N2O5	[M-H]-	-0.23	['1-(beta-D-Ribofuranosyl)-1,4-dihydronicotinamide']
257.078	3	C10H14N2O6	[M-H]-	-0.07	['3-Methyluridine', 'Imidazoleacetic acid riboside', 'Ribothymidine']
258.098	1	C11H17NO6	[M-H]-	-0.08	['Fumarycarnitine']
259.094	1	C10H16N2O6	[M-H]-	-0.08	['L-alpha-glutamyl-L-hydroxyproline']
259.13	2	C11H20N2O5	[M-H]-	-0.09	['L-gamma-glutamyl-L-isoleucine', 'L-gamma-glutamyl-L-leucine']
260.114	1	C11H19NO6	[M-H]-	-0.09	['Methylglutarylcarnitine']
263.071	1	C9H16N2O5S	[M-H]-	-0.04	['N-Acetylcystathionine']
263.104	2	C13H16N2O4	[M-H]-	-0.04	['Formyl-N-acetyl-5-methoxykynurenamine', 'alpha-N-Phenylacetyl-L-glutamine']
266.089	2	C10H13N5O4	[M-H]-	-0.08	['Adenosine', 'Deoxyguanosine']
272.114	1	C12H19NO6	[M-H]-	-0.11	['Glutaconylcarnitine']
274.095	1	C12H13N5O3	[M-H]-	0.69	['Ethenodeoxyadenosine']
274.13	1	C12H21NO6	[M-H]-	-0.07	['Glutarylcarnitine']
275.071	1	C10H16N2O5S	[M-H]-	-0.08	['Biotin sulfone']
275.125	1	C11H20N2O6	[M-H]-	-0.06	['N6-(L-1,3-Dicarboxypropyl)-L-lysine']
277.119	2	C14H18N2O4	[M-H]-	-0.07	['L-phenylalanyl-L-hydroxyproline', 'N1-(alpha-D-ribosyl)-5,6-dimethyl-benzimidazole']
277.123	1	C11H22N2O4S	[M-H]-	-0.09	['Pantetheine']
280.083	1	C13H15NO6	[M-H]-	-0.07	['4-Hydroxyphenylacetylglutamic acid']
282.114	2	C17H17NO3	[M-H]-	-0.04	['Morphinone', 'N-Phenylacetylphenylalanine']
283.068	1	C10H12N4O6	[M-H]-	-0.08	['Xanthosine']
288.072	1	C11H15NO8	[M-H]-	-0.07	['N-Succinyl-2-L-amino-6-oxoheptanedioate']
288.145	1	C13H23NO6	[M-H]-	-0.05	['3-Methylglutarylcarnitine']
289.104	1	C11H18N2O7	[M-H]-	-0.07	['N-Succinyl-L,L-2,6-diaminopimelate']
290.026	1	C10H14NO5PS	[M-H]-	0.48	['Parathion']
290.07	1	C11H17NO6S	[M-H]-	-0.08	['Hawkinsin']
291.135	1	C15H20N2O4	[M-H]-	-0.07	['Phenylbutyrylglutamine']
293.114	2	C14H18N2O5	[M-H]-	-0.01	['Aspartame', 'Glutamylphenylalanine']
302.161	1	C14H25NO6	[M-H]-	-0.07	['Pimelylcarnitine']
303.039	1	C10H13N2O7P	[M-H]-	-0.06	['Thymidine 3,5-cyclic monophosphate']
306.077	1	C10H17N3O6S	[M-H]-	-0.03	['Glutathione']
306.084	1	C12H21NO4S2	[M-H]-	-0.05	['(S)-Succinyldihydrolipoamide']
311.14	1	C18H20N2O3	[M-H]-	-0.03	['Phenylalanylphenylalanine']
312.109	1	C14H19NO7	[M-H]-	-0.04	['Tyramine glucuronide']
313.061	1	C10H20O7P2	[M-H]-	0.15	['Geranyl diphosphate']
321.113	1	C12H22N2O6S	[M-H]-	-0.08	['N-((R)-Pantothenoyl)-L-cysteine']
324.023	1	C11H11N5O3S2	[M-H]-	-0.04	['Urothion']
325.115	1	C13H18N4O6	[M-H]-	-0.03	['6,7-Dimethyl-8-(1-D-ribityl)lumazine']
327.095	1	C12H16N4O7	[M-H]-	-0.03	['7-Hydroxy-6-methyl-8-ribityl lumazine']
328.045	2	C10H12N5O6P	[M-H]-	-0.03	["3',5-Cyclic AMP", 'Adenosine 2,3-cyclic phosphate']
333.131	1	C14H26N2O3S2	[M-H]-	-0.07	['Lipoyllysine']
334.071	1	C11H17N3O7S	[M-H]-	-0.05	['S-Formylglutathione']
337.044	1	C10H15N2O9P	[M-H]-	0.31	['Imidazoleacetic acid ribotide']
346.056	4	C10H14N5O7P	[M-H]-	0.01	['3-AMP', 'AMP', 'Adenosine 2-phosphate', 'dGMP']
357.089	1	C11H23N2O7PS	[M-H]-	-0.02	['Pantetheine 4-phosphate']
359.125	1	C18H20N2O6	[M-H]-	0.01	['Dityrosine']
364.099	2	C18H21O6S	[M-H]-	-0.12	['2-Hydroxyestrone sulfate', '4-Hydroxyestrone sulfate']
373.104	1	C18H18N2O7	[M-H]-	0.03	['Portulacaxanthin II']
375.131	1	C17H20N4O6	[M-H]-	0.08	['Riboflavin']
378.098	1	C13H21N3O8S	[M-H]-	0.03	['(R)-S-Lactoylglutathione']
382.1	1	C14H17N5O8	[M-H]-	0.02	['Succinyladenosine']
383.114	1	C14H20N6O5S	[M-H]-	0.03	['S-Adenosyl-L-homocysteine']
396.054	1	C12H19N3O8S2	[M-H]-	0.04	['5-Taurinomethyl-2-thiouridine']
421.075	2	C12H23O14P	[M-H]-	0.08	['Lactose 6-phosphate', 'alpha,alpha-Trehalose 6-phosphate']
425.142	1	C15H26N2O12	[M-H]-	0.94	['Chitobiose']
455.097	1	C17H21N4O9P	[M-H]-	0.07	['FMN']
490.977	1	C10H15N4O13P3	[M-H]-	-0.94	['dITP']
a) m/z values detected by FT-ICR-MS analysis
b) number of metabolite names assigned to the m/z
c) molecular formulae assigned
d) error in ppm between the measured masses and the masses of the assigned metabolites
e) names of the metabolites assigned

## Sheet: -Pi T3
m/za	No. metabolite namesb	Empirical formulac	Ion form	Mass error (ppm)d	HMDB compounde
156.067	2	C7H11NO3	[M-H]-	0.09	['3-Methylcrotonylglycine', 'Tiglylglycine']
157.051	2	C7H10O4	[M-H]-	0.09	['Isopropylmaleate', 'Succinylacetone']
158.061	1	C10H9NO	[M-H]-	0.13	['Indole-3-acetaldehyde']
159.078	1	C6H12N2O3	[M-H]-	0.1	['D-Alanyl-D-alanine']
160.062	1	C6H11NO4	[M-H]-	0.09	['Aminoadipic acid']
164.072	4	C9H11NO2	[M-H]-	-0.89	['3-Pyridinebutanoic acid', 'Benzocaine', 'L-Phenylalanine', 'Norsalsolinol']
164.072	4	C9H11NO2	[M-H]-	0.06	['3-Pyridinebutanoic acid', 'Benzocaine', 'L-Phenylalanine', 'Norsalsolinol']
169.05	1	C8H10O4	[M-H]-	-0.92	['3,4-Dihydroxyphenylethyleneglycol']
169.051	1	C8H10O4	[M-H]-	0.06	['3,4-Dihydroxyphenylethyleneglycol']
170.046	1	C7H9NO4	[M-H]-	0.07	['Tetrahydrodipicolinate']
170.119	1	C9H17NO2	[M-H]-	0.06	['Gabapentin (JAN/USAN/INN)']
171.012	1	C7H8O3S	[M-H]-	0.03	['Toluene-4-sulfonate']
172.098	4	C8H15NO3	[M-H]-	0.09	['Hexanoylglycine', 'Isovalerylalanine', 'Isovalerylsarcosine', 'N-Acetyl-L-leucine']
174.077	1	C7H13NO4	[M-H]-	0.04	['N-Carboxyethyl-g-aminobutyric acid']
175.061	3	C7H12O5	[M-H]-	0.07	['(2R,3S)-3-Isopropylmalate', '2,3-Dimethyl-3-hydroxyglutaric acid', 'alpha-Isopropylmalate']
176.039	1	C6H11NO3S	[M-H]-	0.03	['N-Formyl-L-methionine']
176.072	2	C10H11NO2	[M-H]-	0.03	['1,2-Dehydrosalsolinol', '5-Hydroxytryptophol']
177.034	1	C5H10N2O3S	[M-H]-	0.03	['Cys-Gly']
179.071	2	C10H12O3	[M-H]-	0.04	['3-Methoxybenzenepropanoic acid', 'Coniferyl alcohol']
180.067	5	C9H11NO3	[M-H]-	-0.2	['3-Amino-3-(4-hydroxyphenyl)propanoate', '4-Hydroxy-4-(3-pyridyl)-butanoic acid', 'L-Threo-3-Phenylserine', 'L-Tyrosine', 'o-Tyrosine']
182.046	1	C8H9NO4	[M-H]-	0.02	['4-Pyridoxate']
182.082	3	C9H13NO3	[M-H]-	0.03	['L-Adrenaline', 'Nordephrine', 'Normetanephrine']
184.098	2	C9H15NO3	[M-H]-	-0.32	['Ecgonine', 'Pseudoecgonine']
186.077	1	C8H13NO4	[M-H]-	0.04	['6-Acetamido-2-oxohexanoate']
186.114	1	C9H17NO3	[M-H]-	0.01	['N-Heptanoylglycine']
187.072	2	C7H12N2O4	[M-H]-	-0.06	['L-glycyl-L-hydroxyproline', 'N-Acetylglutamine']
188.056	2	C7H11NO5	[M-H]-	0.01	['Glutarylglycine', 'N-Acetylglutamic acid']
188.072	1	C11H11NO2	[M-H]-	0.02	['3-Indolepropionic acid']
189.077	1	C8H14O5	[M-H]-	-0.01	['3-Hydroxysuberic acid']
189.088	1	C7H14N2O4	[M-H]-	0.04	['LL-2,6-Diaminoheptanedioate']
190.051	1	C10H9NO3	[M-H]-	0.01	['5-Hydroxyindoleacetate']
191.083	5	C10H12N2O2	[M-H]-	0.06	['5-Hydroxycotinine', 'Cotinine N-oxide', 'Hydroxycotinine', 'N-Hydroxymethylnorcotinine', 'Oxoamide']
194.046	6	C9H9NO4	[M-H]-	-0.04	['2-Carboxy-2,3-dihydro-5,6-dihydroxyindole', '3-Hydroxyhippuric acid', '4-Carboxyphenylglycine', 'Alpha-Hydroxyhippuric acid', 'Dopaquinone', 'Salicyluric acid']
196.025	1	C8H7NO5	[M-H]-	-0.02	['3-Hydroxy-2-methylpyridine-4,5-dicarboxylate']
197.068	1	C7H10N4O3	[M-H]-	-0.02	['5-Acetylamino-6-amino-3-methyluracil']
202.018	1	C7H9NO4S	[M-H]-	-0.02	['Cystathionine ketimine']
202.108	1	C9H17NO4	[M-H]-	0	['L-Acetylcarnitine']
206.082	3	C11H13NO3	[M-H]-	-0.04	['3-Phenylpropionylglycine', 'N-Acetyl-L-phenylalanine', 'Phenylpropionylglycine']
208.062	1	C10H11NO4	[M-H]-	-0.06	['p-Hydroxyphenylacetylglycine']
209.046	1	C10H10O5	[M-H]-	-0.12	['Vanilpyruvic acid']
213.07	1	C9H14N2O2S	[M-H]-	-0.05	['Methyl bisnorbiotinyl ketone']
213.124	1	C10H18N2O3	[M-H]-	-0.02	['Dethiobiotin']
214.108	1	C10H17NO4	[M-H]-	-0.02	['Propenoylcarnitine']
216.981	1	C7H6O6S	[M-H]-	-0.18	['5-Sulfosalicylate']
220.029	1	C7H11NO5S	[M-H]-	-0.03	['S-(3-oxo-3-carboxy-n-propyl)cysteine']
220.083	5	C8H15NO6	[M-H]-	-0.07	['N-Acetyl-D-glucosamine', 'N-Acetyl-D-mannosamine', 'N-Acetyl-beta-D-galactosamine', 'N-Acetyl-beta-D-glucosamine', 'N-Acetylgalactosamine']
225.052	1	C9H10N2O5	[M-H]-	-0.05	['3-Nitrotyrosine']
227.067	1	C9H12N2O5	[M-H]-	-0.06	['Deoxyuridine']
228.124	1	C11H19NO4	[M-H]-	-0.05	['Butenylcarnitine']
230.067	1	C9H13NO6	[M-H]-	-0.05	['N-Succinyl-L-glutamate 5-semialdehyde']
230.103	2	C10H17NO5	[M-H]-	-0.05	['Isovalerylglutamic acid', 'Suberylglycine']
231.114	1	C13H16N2O2	[M-H]-	-0.08	['Melatonin']
232.119	1	C10H19NO5	[M-H]-	-0.05	['Hydroxypropionylcarnitine']
241.083	1	C10H14N2O5	[M-H]-	-0.06	['Thymidine']
243.062	2	C9H12N2O6	[M-H]-	0.05	['Pseudouridine', 'Uridine']
245.114	2	C10H18N2O5	[M-H]-	-0.06	['L-beta-aspartyl-L-leucine', 'L-gamma-glutamyl-L-valine']
246.098	1	C10H17NO6	[M-H]-	-0.08	['Malonylcarnitine']
249.055	1	C8H14N2O5S	[M-H]-	-0.08	['gamma-L-Glutamyl-L-cysteine']
255.099	1	C11H16N2O5	[M-H]-	-0.23	['1-(beta-D-Ribofuranosyl)-1,4-dihydronicotinamide']
256.094	1	C10H15N3O5	[M-H]-	-0.1	['5-Methylcytidine']
257.078	3	C10H14N2O6	[M-H]-	-0.07	['3-Methyluridine', 'Imidazoleacetic acid riboside', 'Ribothymidine']
258.098	1	C11H17NO6	[M-H]-	-0.08	['Fumarycarnitine']
259.13	2	C11H20N2O5	[M-H]-	-0.09	['L-gamma-glutamyl-L-isoleucine', 'L-gamma-glutamyl-L-leucine']
260.114	1	C11H19NO6	[M-H]-	-0.09	['Methylglutarylcarnitine']
263.104	2	C13H16N2O4	[M-H]-	-0.04	['Formyl-N-acetyl-5-methoxykynurenamine', 'alpha-N-Phenylacetyl-L-glutamine']
266.089	2	C10H13N5O4	[M-H]-	-0.08	['Adenosine', 'Deoxyguanosine']
272.114	1	C12H19NO6	[M-H]-	-0.11	['Glutaconylcarnitine']
274.095	1	C12H13N5O3	[M-H]-	0.69	['Ethenodeoxyadenosine']
274.13	1	C12H21NO6	[M-H]-	-0.07	['Glutarylcarnitine']
277.119	2	C14H18N2O4	[M-H]-	-0.07	['L-phenylalanyl-L-hydroxyproline', 'N1-(alpha-D-ribosyl)-5,6-dimethyl-benzimidazole']
277.123	1	C11H22N2O4S	[M-H]-	-0.09	['Pantetheine']
280.083	1	C13H15NO6	[M-H]-	-0.07	['4-Hydroxyphenylacetylglutamic acid']
288.072	1	C11H15NO8	[M-H]-	-0.07	['N-Succinyl-2-L-amino-6-oxoheptanedioate']
288.145	1	C13H23NO6	[M-H]-	-0.05	['3-Methylglutarylcarnitine']
289.104	1	C11H18N2O7	[M-H]-	-0.07	['N-Succinyl-L,L-2,6-diaminopimelate']
290.07	1	C11H17NO6S	[M-H]-	-0.08	['Hawkinsin']
291.135	1	C15H20N2O4	[M-H]-	-0.07	['Phenylbutyrylglutamine']
293.114	2	C14H18N2O5	[M-H]-	-0.01	['Aspartame', 'Glutamylphenylalanine']
303.039	1	C10H13N2O7P	[M-H]-	-0.06	['Thymidine 3,5-cyclic monophosphate']
306.077	1	C10H17N3O6S	[M-H]-	-0.03	['Glutathione']
308.078	1	C14H15NO7	[M-H]-	-0.03	['Inodxyl glucuronide']
311.14	1	C18H20N2O3	[M-H]-	-0.03	['Phenylalanylphenylalanine']
325.115	1	C13H18N4O6	[M-H]-	-0.03	['6,7-Dimethyl-8-(1-D-ribityl)lumazine']
327.095	1	C12H16N4O7	[M-H]-	-0.03	['7-Hydroxy-6-methyl-8-ribityl lumazine']
328.045	2	C10H12N5O6P	[M-H]-	-0.03	["3',5-Cyclic AMP", 'Adenosine 2,3-cyclic phosphate']
337.141	1	C16H22N2O6	[M-H]-	0.02	['Nicotine glucuronide']
357.089	1	C11H23N2O7PS	[M-H]-	-0.02	['Pantetheine 4-phosphate']
359.125	1	C18H20N2O6	[M-H]-	0.01	['Dityrosine']
373.104	1	C18H18N2O7	[M-H]-	0.03	['Portulacaxanthin II']
375.131	1	C17H20N4O6	[M-H]-	0.08	['Riboflavin']
378.098	1	C13H21N3O8S	[M-H]-	0.03	['(R)-S-Lactoylglutathione']
382.1	1	C14H17N5O8	[M-H]-	0.02	['Succinyladenosine']
383.114	1	C14H20N6O5S	[M-H]-	0.03	['S-Adenosyl-L-homocysteine']
421.075	2	C12H23O14P	[M-H]-	0.08	['Lactose 6-phosphate', 'alpha,alpha-Trehalose 6-phosphate']
455.097	1	C17H21N4O9P	[M-H]-	0.07	['FMN']
490.977	1	C10H15N4O13P3	[M-H]-	-0.94	['dITP']
a) m/z values detected by FT-ICR-MS analysis
b) number of metabolite names assigned to the m/z
c) molecular formulae assigned
d) error in ppm between the measured masses and the masses of the assigned metabolites
e) names of the metabolites assigned

## Sheet: +Pi T1
m/za	No. metabolite namesb	Empirical formulac	Ion form	Mass error (ppm)d	HMDB compounde
156.067	2	C7H11NO3	[M-H]-	0.09	['3-Methylcrotonylglycine', 'Tiglylglycine']
157.051	2	C7H10O4	[M-H]-	0.09	['Isopropylmaleate', 'Succinylacetone']
159.03	2	C6H8O5	[M-H]-	0.1	['2-Oxoadipate', '3-Oxoadipate']
159.078	1	C6H12N2O3	[M-H]-	0.1	['D-Alanyl-D-alanine']
160.062	1	C6H11NO4	[M-H]-	0.09	['Aminoadipic acid']
160.098	1	C7H15NO3	[M-H]-	0.1	['(S)-Carnitine']
162.056	2	C9H9NO2	[M-H]-	0.09	['3-Methyldioxyindole', '4-(3-Pyridyl)-3-butenoic acid']
162.079	1	C7H9N5	[M-H]-	0.11	['6-Dimethylaminopurine']
164.035	4	C8H7NO3	[M-H]-	0.06	['4-Pyridoxolactone', '5-Pyridoxolactone', 'Formylanthranilate', 'Noradrenochrome']
164.072	4	C9H11NO2	[M-H]-	0.06	['3-Pyridinebutanoic acid', 'Benzocaine', 'L-Phenylalanine', 'Norsalsolinol']
167.046	1	C7H8N2O3	[M-H]-	0.1	['2,3-Diaminosalicylic acid']
168.03	2	C7H7NO4	[M-H]-	0.38	['2-Furoylglycine', 'L-2,3-Dihydrodipicolinate']
169.05	1	C8H10O4	[M-H]-	-0.92	['3,4-Dihydroxyphenylethyleneglycol']
169.051	1	C8H10O4	[M-H]-	0.06	['3,4-Dihydroxyphenylethyleneglycol']
170.046	1	C7H9NO4	[M-H]-	0.07	['Tetrahydrodipicolinate']
170.119	1	C9H17NO2	[M-H]-	0.06	['Gabapentin (JAN/USAN/INN)']
171.012	1	C7H8O3S	[M-H]-	0.03	['Toluene-4-sulfonate']
171.078	2	C7H12N2O3	[M-H]-	0.04	['Glycylproline', 'L-prolyl-L-glycine']
172.062	1	C7H11NO4	[M-H]-	0.05	['N-Acetyl-L-glutamate 5-semialdehyde']
173.046	2	C7H10O5	[M-H]-	0.05	['(2S)-2-Isopropyl-3-oxosuccinate', 'Shikimate']
174.077	1	C7H13NO4	[M-H]-	0.04	['N-Carboxyethyl-g-aminobutyric acid']
175.061	3	C7H12O5	[M-H]-	0.07	['(2R,3S)-3-Isopropylmalate', '2,3-Dimethyl-3-hydroxyglutaric acid', 'alpha-Isopropylmalate']
176.039	1	C6H11NO3S	[M-H]-	0.03	['N-Formyl-L-methionine']
176.072	2	C10H11NO2	[M-H]-	0.03	['1,2-Dehydrosalsolinol', '5-Hydroxytryptophol']
177.034	1	C5H10N2O3S	[M-H]-	0.03	['Cys-Gly']
179.035	7	C9H8O4	[M-H]-	0.06	['2-Hydroxy-3-(4-hydroxyphenyl)propenoate', '3-(4-Hydroxyphenyl)pyruvate', '3-Hydroxyphenylpyruvic acid', 'Aspirin', 'Caffeate', 'Caffeic acid', 'Monomethyl phthalate']
179.046	1	C8H8N2O3	[M-H]-	0.02	['Nicotinurate']
179.071	2	C10H12O3	[M-H]-	0.04	['3-Methoxybenzenepropanoic acid', 'Coniferyl alcohol']
180.067	5	C9H11NO3	[M-H]-	-0.2	['3-Amino-3-(4-hydroxyphenyl)propanoate', '4-Hydroxy-4-(3-pyridyl)-butanoic acid', 'L-Threo-3-Phenylserine', 'L-Tyrosine', 'o-Tyrosine']
181.051	6	C9H10O4	[M-H]-	0.02	['3,4-Dihydroxyphenylpropanoate', '3-(3-hydroxyphenyl)-3-hydroxypropanoic acid', '3-(4-Hydroxyphenyl)lactate', '3-Methoxy-4-hydroxyphenylglycolaldehyde', 'Homovanillate', 'Isohomovanillic acid']
181.072	4	C6H14O6	[M-H]-	0.02	['D-Sorbitol', 'Galactitol', 'L-Iditol', 'Mannitol']
182.046	1	C8H9NO4	[M-H]-	0.02	['4-Pyridoxate']
182.082	3	C9H13NO3	[M-H]-	0.03	['L-Adrenaline', 'Nordephrine', 'Normetanephrine']
184.098	2	C9H15NO3	[M-H]-	-0.32	['Ecgonine', 'Pseudoecgonine']
186.056	1	C11H9NO2	[M-H]-	0.03	['Indoleacrylic acid']
186.077	1	C8H13NO4	[M-H]-	0.04	['6-Acetamido-2-oxohexanoate']
186.114	1	C9H17NO3	[M-H]-	0.01	['N-Heptanoylglycine']
188.056	2	C7H11NO5	[M-H]-	0.01	['Glutarylglycine', 'N-Acetylglutamic acid']
188.072	1	C11H11NO2	[M-H]-	0.02	['3-Indolepropionic acid']
189.077	1	C8H14O5	[M-H]-	-0.01	['3-Hydroxysuberic acid']
190.054	1	C7H13NO3S	[M-H]-	0.03	['N-Acetylmethionine']
191.056	1	C7H12O6	[M-H]-	0.06	['Quinic acid']
193.051	3	C10H10O4	[M-H]-	0.08	['Ferulate', 'Isoferulic acid', 'Monoethyl phthalate']
193.062	1	C9H10N2O3	[M-H]-	0	['Aminohippuric acid (USP)']
194.046	6	C9H9NO4	[M-H]-	-0.04	['2-Carboxy-2,3-dihydro-5,6-dihydroxyindole', '3-Hydroxyhippuric acid', '4-Carboxyphenylglycine', 'Alpha-Hydroxyhippuric acid', 'Dopaquinone', 'Salicyluric acid']
196.025	1	C8H7NO5	[M-H]-	-0.02	['3-Hydroxy-2-methylpyridine-4,5-dicarboxylate']
196.062	2	C9H11NO4	[M-H]-	-0.01	['3,4-Dihydroxy-L-phenylalanine', 'DL-Dopa']
196.098	1	C10H15NO3	[M-H]-	0.01	['Metanephrine']
197.046	3	C9H10O5	[M-H]-	-0.02	['3-(3,4-Dihydroxyphenyl)lactate', 'Syringic acid', 'Vanillylmandelic acid']
197.068	1	C7H10N4O3	[M-H]-	-0.02	['5-Acetylamino-6-amino-3-methyluracil']
199.001	1	C4H9O7P	[M-H]-	0	['D-Erythrose 4-phosphate']
199.025	2	C8H8O6	[M-H]-	-0.02	['4-Fumarylacetoacetate', '4-Maleylacetoacetate']
202.018	1	C7H9NO4S	[M-H]-	-0.02	['Cystathionine ketimine']
202.108	1	C9H17NO4	[M-H]-	0	['L-Acetylcarnitine']
204.067	3	C11H11NO3	[M-H]-	-0.02	['5-Methoxyindoleacetate', 'Cinnamoylglycine', 'Indolelactate']
205.036	1	C8H14O2S2	[M-H]-	-0.01	['(R)-Lipoic acid']
205.123	1	C13H18O2	[M-H]-	0	['Ibuprofen']
206.082	3	C11H13NO3	[M-H]-	-0.04	['3-Phenylpropionylglycine', 'N-Acetyl-L-phenylalanine', 'Phenylpropionylglycine']
207.078	2	C10H12N2O3	[M-H]-	-0.05	['Formyl-5-hydroxykynurenamine', 'L-Kynurenine']
208.062	1	C10H11NO4	[M-H]-	-0.06	['p-Hydroxyphenylacetylglycine']
209.046	1	C10H10O5	[M-H]-	-0.12	['Vanilpyruvic acid']
210.077	2	C10H13NO4	[M-H]-	0.05	['3-Methoxytyrosine', 'Methyldopa anhydrous']
211.109	1	C10H16N2O3	[M-H]-	0	['L-prolyl-L-proline']
213.017	3	C5H11O7P	[M-H]-	-0.03	['1-Deoxy-D-xylulose 5-phosphate', 'Deoxyribose 1-phosphate', 'Deoxyribose 5-phosphate']
213.07	1	C9H14N2O2S	[M-H]-	-0.05	['Methyl bisnorbiotinyl ketone']
213.124	1	C10H18N2O3	[M-H]-	-0.02	['Dethiobiotin']
214.108	1	C10H17NO4	[M-H]-	-0.02	['Propenoylcarnitine']
216.034	1	C8H11NO4S	[M-H]-	0.02	['Tyramine-O-sulfate']
216.124	1	C10H19NO4	[M-H]-	-0.03	['O-Propanoylcarnitine']
219.077	1	C11H12N2O3	[M-H]-	-0.08	['5-Hydroxytryptophan']
220.029	1	C7H11NO5S	[M-H]-	-0.03	['S-(3-oxo-3-carboxy-n-propyl)cysteine']
220.084	1	C9H11N5O2	[M-H]-	-0.06	['2-Deoxysepiapterin']
221.067	1	C8H14O7	[M-H]-	-0.02	['Ethyl glucuronide']
225.04	2	C10H10O6	[M-H]-	-0.05	['Chorismate', 'Prephenate']
225.052	1	C9H10N2O5	[M-H]-	-0.05	['3-Nitrotyrosine']
226.036	1	C9H9NO6	[M-H]-	-0.02	['5-(2-Carboxyethyl)-4,6-Dihydroxypicolinate']
227.067	1	C9H12N2O5	[M-H]-	-0.06	['Deoxyuridine']
228.124	1	C11H19NO4	[M-H]-	-0.05	['Butenylcarnitine']
228.161	1	C12H23NO3	[M-H]-	-0.05	['N-Decanoylglycine']
229.083	1	C9H14N2O5	[M-H]-	-0.05	['Aspartyl-L-proline']
229.087	1	C14H14O3	[M-H]-	-0.09	['Naproxen']
230.067	1	C9H13NO6	[M-H]-	-0.05	['N-Succinyl-L-glutamate 5-semialdehyde']
230.103	2	C10H17NO5	[M-H]-	-0.05	['Isovalerylglutamic acid', 'Suberylglycine']
231.114	1	C13H16N2O2	[M-H]-	-0.08	['Melatonin']
232.119	1	C10H19NO5	[M-H]-	-0.05	['Hydroxypropionylcarnitine']
234.063	1	C9H9N5O3	[M-H]-	-0.07	['6-Succinoaminopurine']
235.072	1	C11H12N2O4	[M-H]-	0.02	['N-Formylkynurenine']
241.083	1	C10H14N2O5	[M-H]-	-0.06	['Thymidine']
242.14	1	C12H21NO4	[M-H]-	-0.1	['Tiglylcarnitine']
245.078	2	C9H14N2O6	[M-H]-	-0.04	['5,6-Dihydrouridine', 'L-alpha-Aspartyl-L-hydroxyproline']
245.114	2	C10H18N2O5	[M-H]-	-0.06	['L-beta-aspartyl-L-leucine', 'L-gamma-glutamyl-L-valine']
246.017	1	C8H10NO6P	[M-H]-	-0.09	['Pyridoxal phosphate']
246.098	1	C10H17NO6	[M-H]-	-0.08	['Malonylcarnitine']
246.135	1	C11H21NO5	[M-H]-	-0.07	['Hydroxybutyrylcarnitine']
247.109	1	C13H16N2O3	[M-H]-	-0.04	['6-Hydroxymelatonin']
248.023	1	C8H11NO6S	[M-H]-	-0.17	['Norepinephrine sulfate']
251.067	1	C11H12N2O5	[M-H]-	-0.07	['5-Hydroxy-N-formylkynurenine']
252.088	1	C12H15NO5	[M-H]-	-0.08	['N-Acetylvanilalanine']
255.099	1	C11H16N2O5	[M-H]-	-0.23	['1-(beta-D-Ribofuranosyl)-1,4-dihydronicotinamide']
256.094	1	C10H15N3O5	[M-H]-	-0.1	['5-Methylcytidine']
257.078	3	C10H14N2O6	[M-H]-	-0.07	['3-Methyluridine', 'Imidazoleacetic acid riboside', 'Ribothymidine']
258.098	1	C11H17NO6	[M-H]-	-0.08	['Fumarycarnitine']
259.094	1	C10H16N2O6	[M-H]-	-0.08	['L-alpha-glutamyl-L-hydroxyproline']
259.13	2	C11H20N2O5	[M-H]-	-0.09	['L-gamma-glutamyl-L-isoleucine', 'L-gamma-glutamyl-L-leucine']
260.114	1	C11H19NO6	[M-H]-	-0.09	['Methylglutarylcarnitine']
263.071	1	C9H16N2O5S	[M-H]-	-0.04	['N-Acetylcystathionine']
263.104	2	C13H16N2O4	[M-H]-	-0.04	['Formyl-N-acetyl-5-methoxykynurenamine', 'alpha-N-Phenylacetyl-L-glutamine']
266.089	2	C10H13N5O4	[M-H]-	-0.08	['Adenosine', 'Deoxyguanosine']
267.073	3	C10H12N4O5	[M-H]-	-0.05	['Allopurinol riboside', 'Arabinosylhypoxanthine', 'Inosine']
272.114	1	C12H19NO6	[M-H]-	-0.11	['Glutaconylcarnitine']
272.187	1	C14H27NO4	[M-H]-	-0.11	['Heptanoylcarnitine']
274.094	1	C12H13N5O3	[M-H]-	-0.68	['Ethenodeoxyadenosine']
274.095	1	C12H13N5O3	[M-H]-	0.69	['Ethenodeoxyadenosine']
274.13	1	C12H21NO6	[M-H]-	-0.07	['Glutarylcarnitine']
275.071	1	C10H16N2O5S	[M-H]-	-0.08	['Biotin sulfone']
275.088	1	C10H16N2O7	[M-H]-	-0.1	['(5-L-Glutamyl)-L-glutamate']
275.125	1	C11H20N2O6	[M-H]-	-0.06	['N6-(L-1,3-Dicarboxypropyl)-L-lysine']
277.093	1	C11H18O8	[M-H]-	-0.07	['Isovalerylglucuronide']
277.119	2	C14H18N2O4	[M-H]-	-0.07	['L-phenylalanyl-L-hydroxyproline', 'N1-(alpha-D-ribosyl)-5,6-dimethyl-benzimidazole']
277.123	1	C11H22N2O4S	[M-H]-	-0.09	['Pantetheine']
280.083	1	C13H15NO6	[M-H]-	-0.07	['4-Hydroxyphenylacetylglutamic acid']
282.084	2	C10H13N5O5	[M-H]-	-0.06	['8-Hydroxy-deoxyguanosine', 'Guanosine']
283.068	1	C10H12N4O6	[M-H]-	-0.08	['Xanthosine']
288.072	1	C11H15NO8	[M-H]-	-0.07	['N-Succinyl-2-L-amino-6-oxoheptanedioate']
288.12	1	C11H19N3O6	[M-H]-	-0.05	['Ophthalmic acid']
288.145	1	C13H23NO6	[M-H]-	-0.05	['3-Methylglutarylcarnitine']
289.072	2	C15H14O6	[M-H]-	-0.05	['(+)-Catechin', '(-)-Epicatechin']
289.104	1	C11H18N2O7	[M-H]-	-0.07	['N-Succinyl-L,L-2,6-diaminopimelate']
290.07	1	C11H17NO6S	[M-H]-	-0.08	['Hawkinsin']
293.114	2	C14H18N2O5	[M-H]-	-0.01	['Aspartame', 'Glutamylphenylalanine']
301.145	3	C18H22O4	[M-H]-	-0.02	['6-Ketoestriol', 'Enterodiol', 'Nordihydroguaiaretate']
302.161	1	C14H25NO6	[M-H]-	-0.07	['Pimelylcarnitine']
303.039	1	C10H13N2O7P	[M-H]-	-0.06	['Thymidine 3,5-cyclic monophosphate']
306.077	1	C10H17N3O6S	[M-H]-	-0.03	['Glutathione']
306.084	1	C12H21NO4S2	[M-H]-	-0.05	['(S)-Succinyldihydrolipoamide']
308.078	1	C14H15NO7	[M-H]-	-0.03	['Inodxyl glucuronide']
309.109	1	C14H18N2O6	[M-H]-	-0.03	['Gamma-Glutamyltyrosine']
312.109	1	C14H19NO7	[M-H]-	-0.04	['Tyramine glucuronide']
325.115	1	C13H18N4O6	[M-H]-	-0.03	['6,7-Dimethyl-8-(1-D-ribityl)lumazine']
326.088	1	C14H17NO8	[M-H]-	-0.02	['Acetaminophen glucuronide']
327.095	1	C12H16N4O7	[M-H]-	-0.03	['7-Hydroxy-6-methyl-8-ribityl lumazine']
328.045	2	C10H12N5O6P	[M-H]-	-0.03	["3',5-Cyclic AMP", 'Adenosine 2,3-cyclic phosphate']
336.072	2	C15H15NO8	[M-H]-	-0.05	['2,8-Dihydroxyquinoline-beta-D-glucuronide', '3-Indole carboxylic acid glucuronide']
337.055	1	C9H15N4O8P	[M-H]-	-0.18	['1-(5-Phosphoribosyl)-5-amino-4-imidazolecarboxamide']
346.056	4	C10H14N5O7P	[M-H]-	0.01	['3-AMP', 'AMP', 'Adenosine 2-phosphate', 'dGMP']
357.089	1	C11H23N2O7PS	[M-H]-	-0.02	['Pantetheine 4-phosphate']
359.125	1	C18H20N2O6	[M-H]-	0.01	['Dityrosine']
361.163	1	C16H22N6O4	[M-H]-	-0.42	['Thyrotropin-releasing hormone']
361.163	1	C16H22N6O4	[M-H]-	0.75	['Thyrotropin-releasing hormone']
361.166	1	C20H26O6	[M-H]-	0.01	['12-Oxo-20-carboxy-leukotriene B4']
364.099	2	C18H21O6S	[M-H]-	-0.12	['2-Hydroxyestrone sulfate', '4-Hydroxyestrone sulfate']
373.104	1	C18H18N2O7	[M-H]-	0.03	['Portulacaxanthin II']
373.104	1	C18H18N2O7	[M-H]-	0.83	['Portulacaxanthin II']
375.131	1	C17H20N4O6	[M-H]-	0.08	['Riboflavin']
378.098	1	C13H21N3O8S	[M-H]-	0.03	['(R)-S-Lactoylglutathione']
382.1	1	C14H17N5O8	[M-H]-	0.02	['Succinyladenosine']
383.114	1	C14H20N6O5S	[M-H]-	0.03	['S-Adenosyl-L-homocysteine']
425.141	1	C15H26N2O12	[M-H]-	-0.39	['Chitobiose']
425.142	1	C15H26N2O12	[M-H]-	0.94	['Chitobiose']
453.066	1	C13H19N4O12P	[M-H]-	-0.01	['1-(5-Phosphoribosyl)-5-amino-4-(N-succinocarboxamide)-imidazole']
455.097	1	C17H21N4O9P	[M-H]-	0.07	['FMN']
467.265	3	C25H40O8	[M-H]-	0.02	['17-hydroxyandrostane-3-glucuronide', '3,17-Androstanediol glucuronide', '3-alpha-androstanediol glucuronide']
478.294	4	C23H46NO7P	[M-H]-	0.17	['LysoPE(0:0/18:1(11Z))', 'LysoPE(0:0/18:1(9Z))', 'LysoPE(18:1(11Z)/0:0)', 'LysoPE(18:1(9Z)/0:0)']
611.145	1	C20H32N6O12S2	[M-H]-	0.57	["3',5-Cyclic AMP", 'Adenosine 2,3-cyclic phosphate']
a) m/z values detected by FT-ICR-MS analysis
b) number of metabolite names assigned to the m/z
c) molecular formulae assigned
d) error in ppm between the measured masses and the masses of the assigned metabolites
e) names of the metabolites assigned

## Sheet: +Pi T2
m/za	No. metabolite namesb	Empirical formulac	Ion form	Mass error (ppm)d	HMDB compounde
275.088	1	C10H16N2O7	[M-H]-	-0.1	['(5-L-Glutamyl)-L-glutamate']
401.079	1	C12H23N2O9PS	[M-H]-	0.04	['(R)-4-Phosphopantothenoyl-L-cysteine']
205.036	1	C8H14O2S2	[M-H]-	-0.01	['(R)-Lipoic acid']
378.098	1	C13H21N3O8S	[M-H]-	0.03	['(R)-S-Lactoylglutathione']
160.098	1	C7H15NO3	[M-H]-	-0.75	['(S)-Carnitine']
160.098	1	C7H15NO3	[M-H]-	0.1	['(S)-Carnitine']
453.066	1	C13H19N4O12P	[M-H]-	-0.01	['1-(5-Phosphoribosyl)-5-amino-4-(N-succinocarboxamide)-imidazole']
255.099	1	C11H16N2O5	[M-H]-	-0.23	['1-(beta-D-Ribofuranosyl)-1,4-dihydronicotinamide']
281.089	1	C11H14N4O5	[M-H]-	-0.02	['1-Methylinosine']
255.11	1	C10H16N4O4	[M-H]-	-0.98	['2-(3-Carboxy-3-aminopropyl)-L-histidine']
167.046	1	C7H8N2O3	[M-H]-	0.1	['2,3-Diaminosalicylic acid']
184.025	1	C7H7NO5	[M-H]-	0.1	['2-Amino-3-carboxymuconate semialdehyde']
156.03	1	C6H7NO4	[M-H]-	0.14	['2-Aminomuconate']
156.03	1	C6H7NO4	[M-H]-	-0.73	['2-Aminomuconate']
220.084	1	C9H11N5O2	[M-H]-	-0.06	['2-Deoxysepiapterin']
256.155	1	C13H23NO4	[M-H]-	-0.06	['2-Hexenoylcarnitine']
180.03	1	C8H7NO4	[M-H]-	0.01	['2-Methyl-3-hydroxy-5-formylpyridine-4-carboxylate']
172.04	1	C10H7NO2	[M-H]-	0.05	['2-Quinolinecarboxylic acid']
169.05	1	C8H10O4	[M-H]-	-0.92	['3,4-Dihydroxyphenylethyleneglycol']
169.051	1	C8H10O4	[M-H]-	0.06	['3,4-Dihydroxyphenylethyleneglycol']
189.04	1	C7H10O6	[M-H]-	0.05	['3-Dehydroquinate']
196.025	1	C8H7NO5	[M-H]-	-0.02	['3-Hydroxy-2-methylpyridine-4,5-dicarboxylate']
189.077	1	C8H14O5	[M-H]-	-0.01	['3-Hydroxysuberic acid']
188.072	1	C11H11NO2	[M-H]-	0.02	['3-Indolepropionic acid']
288.145	1	C13H23NO6	[M-H]-	-0.05	['3-Methylglutarylcarnitine']
225.052	1	C9H10N2O5	[M-H]-	-0.05	['3-Nitrotyrosine']
206.046	1	C10H9NO4	[M-H]-	0.06	['4-(2-Aminophenyl)-2,4-dioxobutanoate']
188.035	1	C10H7NO3	[M-H]-	-0.04	['4-Hydroxy-2-quinolinecarboxylic acid']
280.083	1	C13H15NO6	[M-H]-	-0.07	['4-Hydroxyphenylacetylglutamic acid']
182.046	1	C8H9NO4	[M-H]-	0.02	['4-Pyridoxate']
226.036	1	C9H9NO6	[M-H]-	-0.02	['5-(2-Carboxyethyl)-4,6-Dihydroxypicolinate']
197.068	1	C7H10N4O3	[M-H]-	-0.02	['5-Acetylamino-6-amino-3-methyluracil']
190.051	1	C10H9NO3	[M-H]-	0.01	['5-Hydroxyindoleacetate']
251.067	1	C11H12N2O5	[M-H]-	-0.07	['5-Hydroxy-N-formylkynurenine']
219.077	1	C11H12N2O3	[M-H]-	-0.08	['5-Hydroxytryptophan']
190.087	1	C11H13NO2	[M-H]-	0.02	['5-Methoxytryptophol']
256.094	1	C10H15N3O5	[M-H]-	-0.1	['5-Methylcytidine']
240.099	1	C10H15N3O4	[M-H]-	-0.09	['5-Methyldeoxycytidine']
325.115	1	C13H18N4O6	[M-H]-	-0.03	['6,7-Dimethyl-8-(1-D-ribityl)lumazine']
186.077	1	C8H13NO4	[M-H]-	0.04	['6-Acetamido-2-oxohexanoate']
162.079	1	C7H9N5	[M-H]-	0.11	['6-Dimethylaminopurine']
247.109	1	C13H16N2O3	[M-H]-	-0.04	['6-Hydroxymelatonin']
234.063	1	C9H9N5O3	[M-H]-	-0.07	['6-Succinoaminopurine']
327.095	1	C12H16N4O7	[M-H]-	-0.03	['7-Hydroxy-6-methyl-8-ribityl lumazine']
282.097	1	C11H15N4O5	[M-H]-	-0.02	['7-Methylinosine']
326.088	1	C14H17NO8	[M-H]-	-0.02	['Acetaminophen glucuronide']
160.062	1	C6H11NO4	[M-H]-	0.09	['Aminoadipic acid']
193.062	1	C9H10N2O3	[M-H]-	0	['Aminohippuric acid (USP)']
229.083	1	C9H14N2O5	[M-H]-	-0.05	['Aspartyl-L-proline']
275.071	1	C10H16N2O5S	[M-H]-	-0.08	['Biotin sulfone']
215.05	1	C8H12N2O3S	[M-H]-	0.05	['Bisnorbiotin']
228.124	1	C11H19NO4	[M-H]-	-0.05	['Butenylcarnitine']
425.141	1	C15H26N2O12	[M-H]-	-0.39	['Chitobiose']
425.142	1	C15H26N2O12	[M-H]-	0.94	['Chitobiose']
177.034	1	C5H10N2O3S	[M-H]-	0.03	['Cys-Gly']
202.018	1	C7H9NO4S	[M-H]-	-0.02	['Cystathionine ketimine']
242.078	1	C9H13N3O5	[M-H]-	-0.13	['Cytidine']
159.078	1	C6H12N2O3	[M-H]-	0.1	['D-Alanyl-D-alanine']
306.049	1	C9H14N3O7P	[M-H]-	-0.91	['dCMP']
226.083	1	C9H13N3O4	[M-H]-	-0.12	['Deoxycytidine']
227.067	1	C9H12N2O5	[M-H]-	-0.06	['Deoxyuridine']
199.001	1	C4H9O7P	[M-H]-	0	['D-Erythrose 4-phosphate']
213.124	1	C10H18N2O3	[M-H]-	-0.02	['Dethiobiotin']
206.068	1	C8H17NOS2	[M-H]-	0.4	['Dihydrolipoamide']
334.056	1	C9H14N5O7P	[M-H]-	0.46	['Dihydroneopterin phosphate']
359.125	1	C18H20N2O6	[M-H]-	0.01	['Dityrosine']
328.104	1	C14H19NO8	[M-H]-	-0.02	['Dopamine glucuronide']
198.114	1	C10H17NO3	[M-H]-	0	['Ecgonine methyl ester']
274.094	1	C12H13N5O3	[M-H]-	-0.68	['Ethenodeoxyadenosine']
274.095	1	C12H13N5O3	[M-H]-	0.69	['Ethenodeoxyadenosine']
455.097	1	C17H21N4O9P	[M-H]-	0.07	['FMN']
258.098	1	C11H17NO6	[M-H]-	-0.08	['Fumarycarnitine']
170.119	1	C9H17NO2	[M-H]-	0.06	['Gabapentin (JAN/USAN/INN)']
309.109	1	C14H18N2O6	[M-H]-	-0.03	['Gamma-Glutamyltyrosine']
249.055	1	C8H14N2O5S	[M-H]-	-0.08	['gamma-L-Glutamyl-L-cysteine']
272.114	1	C12H19NO6	[M-H]-	-0.11	['Glutaconylcarnitine']
274.13	1	C12H21NO6	[M-H]-	-0.07	['Glutarylcarnitine']
306.077	1	C10H17N3O6S	[M-H]-	-0.03	['Glutathione']
290.07	1	C11H17NO6S	[M-H]-	-0.08	['Hawkinsin']
171.041	1	C6H8N2O4	[M-H]-	0.08	['Hydantoin-5-propionate']
246.135	1	C11H21NO5	[M-H]-	-0.07	['Hydroxybutyrylcarnitine']
232.119	1	C10H19NO5	[M-H]-	-0.05	['Hydroxypropionylcarnitine']
302.115	1	C15H17N3O4	[M-H]-	-0.06	['Indoleacetyl glutamine']
186.056	1	C11H9NO2	[M-H]-	0.03	['Indoleacrylic acid']
212.002	1	C8H7NO4S	[M-H]-	0.02	['Indoxyl sulfate']
308.078	1	C14H15NO7	[M-H]-	-0.03	['Inodxyl glucuronide']
277.093	1	C11H18O8	[M-H]-	-0.07	['Isovalerylglucuronide']
202.108	1	C9H17NO4	[M-H]-	0	['L-Acetylcarnitine']
259.094	1	C10H16N2O6	[M-H]-	-0.08	['L-alpha-glutamyl-L-hydroxyproline']
333.131	1	C14H26N2O3S2	[M-H]-	-0.07	['Lipoyllysine']
404.219	1	C21H31N3O5	[M-H]-	0.06	['Lisinopril (INN)']
211.109	1	C10H16N2O3	[M-H]-	0	['L-prolyl-L-proline']
246.098	1	C10H17NO6	[M-H]-	-0.08	['Malonylcarnitine']
196.098	1	C10H15NO3	[M-H]-	0.01	['Metanephrine']
164.039	1	C5H11NO3S	[M-H]-	0.14	['Methionine sulfoxide']
260.114	1	C11H19NO6	[M-H]-	-0.09	['Methylglutarylcarnitine']
321.113	1	C12H22N2O6S	[M-H]-	-0.08	['N-((R)-Pantothenoyl)-L-cysteine']
271.203	1	C14H28N2O3	[M-H]-	-0.08	['N(6)-(Octanoyl)lysine']
357.086	1	C14H19N2O7P	[M-H]-	0.57	['N1-(5-Phospho-alpha-D-ribosyl)-5,6-dimethylbenzimidazole']
284.089	1	C11H15N3O6	[M-H]-	-0.01	['N4-Acetylcytidine']
275.125	1	C11H20N2O6	[M-H]-	-0.06	['N6-(L-1,3-Dicarboxypropyl)-L-lysine']
303.083	1	C11H16N2O8	[M-H]-	-0.04	['N-Acetyl-aspartyl-glutamate']
263.071	1	C9H16N2O5S	[M-H]-	-0.04	['N-Acetylcystathionine']
172.062	1	C7H11NO4	[M-H]-	0.05	['N-Acetyl-L-glutamate 5-semialdehyde']
190.054	1	C7H13NO3S	[M-H]-	0.03	['N-Acetylmethionine']
217.098	1	C12H14N2O2	[M-H]-	0.03	['N-Acetylserotonin']
252.088	1	C12H15NO5	[M-H]-	-0.08	['N-Acetylvanilalanine']
174.077	1	C7H13NO4	[M-H]-	0.04	['N-Carboxyethyl-g-aminobutyric acid']
228.161	1	C12H23NO3	[M-H]-	-0.05	['N-Decanoylglycine']
235.072	1	C11H12N2O4	[M-H]-	0.02	['N-Formylkynurenine']
176.039	1	C6H11NO3S	[M-H]-	0.03	['N-Formyl-L-methionine']
186.114	1	C9H17NO3	[M-H]-	0.01	['N-Heptanoylglycine']
337.141	1	C16H22N2O6	[M-H]-	0.02	['Nicotine glucuronide']
179.046	1	C8H8N2O3	[M-H]-	0.02	['Nicotinurate']
248.023	1	C8H11NO6S	[M-H]-	-0.17	['Norepinephrine sulfate']
286.104	1	C11H17N3O6	[M-H]-	-0.04	['N-Ribosylhistidine']
288.072	1	C11H15NO8	[M-H]-	-0.07	['N-Succinyl-2-L-amino-6-oxoheptanedioate']
289.104	1	C11H18N2O7	[M-H]-	-0.07	['N-Succinyl-L,L-2,6-diaminopimelate']
230.067	1	C9H13NO6	[M-H]-	-0.05	['N-Succinyl-L-glutamate 5-semialdehyde']
288.12	1	C11H19N3O6	[M-H]-	-0.05	['Ophthalmic acid']
216.124	1	C10H19NO4	[M-H]-	-0.03	['O-Propanoylcarnitine']
357.089	1	C11H23N2O7PS	[M-H]-	-0.02	['Pantetheine 4-phosphate']
277.123	1	C11H22N2O4S	[M-H]-	-0.09	['Pantetheine']
296.114	1	C14H19NO6	[M-H]-	-0.05	['Phenethylamine glucuronide']
311.14	1	C18H20N2O3	[M-H]-	-0.03	['Phenylalanylphenylalanine']
291.135	1	C15H20N2O4	[M-H]-	-0.07	['Phenylbutyrylglutamine']
208.062	1	C10H11NO4	[M-H]-	-0.06	['p-Hydroxyphenylacetylglycine']
302.161	1	C14H25NO6	[M-H]-	-0.07	['Pimelylcarnitine']
373.104	1	C18H18N2O7	[M-H]-	0.03	['Portulacaxanthin II']
373.104	1	C18H18N2O7	[M-H]-	0.83	['Portulacaxanthin II']
214.108	1	C10H17NO4	[M-H]-	-0.02	['Propenoylcarnitine']
427.183	1	C18H28N4O8	[M-H]-	0.08	['Pyridinoline']
246.017	1	C8H10NO6P	[M-H]-	-0.09	['Pyridoxal phosphate']
167.083	1	C8H12N2O2	[M-H]-	0.11	['Pyridoxamine']
276.11	1	C12H15N5O3	[M-H]-	0.74	['Queuine']
408.153	1	C17H23N5O7	[M-H]-	0.08	['Queuosine']
375.131	1	C17H20N4O6	[M-H]-	0.08	['Riboflavin']
220.029	1	C7H11NO5S	[M-H]-	-0.03	['S-(3-oxo-3-carboxy-n-propyl)cysteine']
383.114	1	C14H20N6O5S	[M-H]-	0.03	['S-Adenosyl-L-homocysteine']
334.071	1	C11H17N3O7S	[M-H]-	-0.05	['S-Formylglutathione']
382.1	1	C14H17N5O8	[M-H]-	0.02	['Succinyladenosine']
170.046	1	C7H9NO4	[M-H]-	0.07	['Tetrahydrodipicolinate']
303.039	1	C10H13N2O7P	[M-H]-	-0.06	['Thymidine 3,5-cyclic monophosphate']
241.083	1	C10H14N2O5	[M-H]-	-0.06	['Thymidine']
242.14	1	C12H21NO4	[M-H]-	-0.1	['Tiglylcarnitine']
171.012	1	C7H8O3S	[M-H]-	0.03	['Toluene-4-sulfonate']
210.041	1	C9H9NO5	[M-H]-	-0.19	['Topaquinone']
367.115	1	C16H20N2O8	[M-H]-	0.04	['trans-3-Hydroxycotinine glucuronide']
312.109	1	C14H19NO7	[M-H]-	-0.04	['Tyramine glucuronide']
216.034	1	C8H11NO4S	[M-H]-	0.02	['Tyramine-O-sulfate']
324.023	1	C11H11N5O3S2	[M-H]-	-0.04	['Urothion']
209.046	1	C10H10O5	[M-H]-	-0.12	['Vanilpyruvic acid']
283.068	1	C10H12N4O6	[M-H]-	-0.08	['Xanthosine']
218.105	1	C10H13N5O	[M-H]-	-0.12	['Zeatin']
a) m/z values detected by FT-ICR-MS analysis
b) number of metabolite names assigned to the m/z
c) molecular formulae assigned
d) error in ppm between the measured masses and the masses of the assigned metabolites
e) names of the metabolites assigned
