# Supplementary material for: Exo-Metabolome of Pseudovibrio sp. FO-BEG1 Analyzed by Ultra-High Resolution Mass Spectrometry and the Effect of Phosphate Limitation
Source: PLoS One. 2014 May 2;9(5):e96038. doi: 10.1371/journal.pone.0096038 (PMC4008564; doi:10.1371/journal.pone.0096038)
Supplement: Dataset S5 — Metabolites annotated using the Dictionary of Natural Products as target. (XLS) [file pone.0096038.s010.xls]

## Sheet: -Pi T1
m/za	No. metabolite namesb	Empirical formulac	Ion form	Mass error (ppm)d	DNP compounde	Biological activityf
154.051	4	C7H9NO3	[M-H]-	-0.0934755	1-Hydroxy-5-methoxy-6-methyl-2(1H)-pyridinone,	Active against Gram-positive and Gram-negative bacteria. Siderophore,
154.051		C7H9NO3	[M-H]-	-0.0934755	7-Oxo-1-azabicyclo[3.2.0]heptane-2-carboxylic acid; (2R,5R)-form,	Lacks antibacterial activity,
154.051		C7H9NO3	[M-H]-	-0.0934755	7-Oxo-1-azabicyclo[3.2.0]heptane-2-carboxylic acid; (2S,5R)-form,	Lacks antibacterial activity,
154.051		C7H9NO3	[M-H]-	-0.0934755	2,4-Pyrrolidinedione; Enol-form, Me ether, N-Ac,	,
160.062	3	C6H11NO4	[M-H]-	-0.0899654	5-Amino-6-hydroxy-4-oxohexanoic acid; (+)-form,	Vitamin B12 antimetabolite. Antibacterial agent,
160.062		C6H11NO4	[M-H]-	-0.0899654	3-Aminopentanedioic acid; N-Me,	,
160.062		C6H11NO4	[M-H]-	-0.0899654	4-Hydroxy-5-hydroxymethyl-2-pyrrolidinecarboxylic acid; (2S,4S,5R)-form,	,
164.072	1	C9H11NO2	[M-H]-	-0.0633869	Phenylacetohydroxamic acid; N-Me,	,
167.035	4	C8H8O4	[M-H]-	-0.0802227	2,6-Dihydroxy-1,4-benzoquinone; Di-Me ether,	Shows antibacterial props and antileukaemic activity against P-388 lymphocytic leukaemia,
167.035		C8H8O4	[M-H]-	-0.0802227	(2,5-Dihydroxyphenyl)acetic acid,	,
167.035		C8H8O4	[M-H]-	-0.0802227	(3,4-Dihydroxyphenyl)acetic acid,	,
167.035		C8H8O4	[M-H]-	-0.0802227	2',4',6'-Trihydroxyacetophenone,	Choleretic agent,
169.098	1	C8H14N2O2	[M-H]-	-0.0615027	3-(2-Methylpropyl)-2,5-piperazinedione; (S)-form,	Cyclic dipeptide of interest for physicochemical studies of taste physiology and of morphine dependence,
170.046	1	C7H9NO4	[M-H]-	-0.0729215	4-(Hydroxymethyl)-6-methyl-2,3,5-pyridinetriol,	Dopamine β-hydroxylase inhibitor, antihypertensive agent,
170.082	1	C8H13NO3	[M-H]-	-0.0611469	3-Aminodihydro-2(3H)-furanone; (S)-form, N-Butanoyl,	Autoinducer,
172.062	1	C7H11NO4	[M-H]-	-0.0546316	3-Hydroxy-2,3-dimethyl-5-oxo-2-pyrrolidinecarboxylic acid,	,
173.046	1	C7H10O5	[M-H]-	-0.0485421	Tetrahydro-3-hydroxy-5-oxo-3-furanacetic acid; (ξ)-form, Me ester,	,
174.092	1	C11H13NO	[M-H]-	-0.0080417	1H-Indole-3-ethanol; Me ether,	,
174.114	1	C8H17NO3	[M-H]-	-0.042501	2,3,6-Trideoxy-3-dimethylamino-ribo-hexose; L-form,	,
175.061	3	C7H12O5	[M-H]-	-0.0708324	1-Deoxy-2,7-anhydroaltroheptulose; D-form,	,
175.061		C7H12O5	[M-H]-	-0.0708324	5-(Hydroxymethyl)-5-cyclohexene-1,2,3,4-tetrol; (1R,2S,3S,4R)-form,	,
175.061		C7H12O5	[M-H]-	-0.0708324	5-(Hydroxymethyl)-5-cyclohexene-1,2,3,4-tetrol; (1S,2S,3S,4R)-form,	Plant growth regulator,
176.039	1	C6H11NO3S	[M-H]-	-0.0306751	Methionine; (S)-form, N-Formyl,	,
177.067	1	C9H10N2O2	[M-H]-	-0.0248494	2-Acetamidobenzoic acid; Amide,	Antifungal agent. Inhibits poly(Adp-ribose) synthetase and mono(ADP-ribosyl)transferase,
179.035	1	C9H8O4	[M-H]-	-0.0580892	3-(4-Hydroxyphenyl)-2-oxopropanoic acid,	Biosynthetic intermed. for aromatic compds. Enzyme substrate,
179.071	1	C10H12O3	[M-H]-	-0.0357399	2-Hydroxy-3-phenylpropanoic acid; (S)-form, Me ester,	Weakly phytotoxic,
179.144	1	C12H20O	[M-H]-	-0.0357254	4,4a,5,6,7,8-Hexahydro-4a,8-dimethyl-2(3H)-naphthalenone; (4aS,8S)-form, 1,8aβ-Dihydro,	,
181.051	3	C9H10O4	[M-H]-	-0.0243026	Antibiotic BN 225,	Active against Gram-negative and -positive bacteria,
181.051		C9H10O4	[M-H]-	-0.0243026	(2,5-Dihydroxyphenyl)acetic acid; Me ester,	,
181.051		C9H10O4	[M-H]-	-0.0243026	2,3,4-Trihydroxy-2,4,6-cycloheptatrien-1-one; 3,4-Di-Me ether,	,
181.098	4	C9H14N2O2	[M-H]-	-0.0519055	2-(1-Hydroxy-1-methylpropyl)-3-methoxypyrazine,	,
181.098		C9H14N2O2	[M-H]-	-0.0519055	2-(1-Hydroxy-2-methylpropyl)-3-methoxypyrazine,	,
181.098		C9H14N2O2	[M-H]-	-0.0519055	3-Methylene-6-(1-methylpropyl)-2,5-piperazinedione; (S,S)-form,	,
181.098		C9H14N2O2	[M-H]-	-0.0519055	3-Methylene-6-(2-methylpropyl)-2,5-piperazinedione; (S)-form,	Inhibitor of α-glucosidases,
182.046	2	C8H9NO4	[M-H]-	-0.0186766	2-(4-Hydroxy-3-nitrophenyl)ethanol,	Phytotoxin,
182.046		C8H9NO4	[M-H]-	-0.0186766	Isohematinic acid; (±)-form,	,
183.078	2	C8H12N2O3	[M-H]-	-0.0240335	Cyclo(alanyl-4-hydroxyprolyl); (3S,7R,8aR)-form,	,
183.078		C8H12N2O3	[M-H]-	-0.0240335	Cyclo(alanyl-4-hydroxyprolyl); (3S,7R,8aS)-form,	,
183.114	2	C9H16N2O2	[M-H]-	-0.0131066	Cyclo(alanylisoleucyl); (1'S,3S,6S)-form,	,
183.114		C9H16N2O2	[M-H]-	-0.0131066	Cyclo(alanylleucyl); (3S,6S)-form,	Shows virustatic activity,
185.009	1	C7H6O6	[M-H]-	-0.00216206	2-Carboxy-2,5-dihydro-5-oxo-2-furanacetic acid; (R)-form,	Intermediate in the β-ketoadipate pathway in bacteria,
186.077	1	C8H13NO4	[M-H]-	-0.0397684	3-Aminodihydro-2(3H)-furanone; (S)-form, N-(3R-Hydroxybutanoyl),	Autoinducer,
189.067	2	C10H10N2O2	[M-H]-	0.00846261	3,4-Dihydro-5-(2-pyridinyl)-2H-pyrrole-2-carboxylic acid,	,
189.067		C10H10N2O2	[M-H]-	0.00846261	3,4-Dihydro-5-(2-pyridinyl)-2H-pyrrole-2-carboxylic acid; (S)-form,	,
192.053	1	C7H7N5O2	[M-H]-	-0.00728967	Pyrimido[5,4-e]-1,2,4-triazine-5,7-diol; 1,6-Di-Me,	Shows broad-spectrum antibiotic activity but is highly toxic. Shows phytotoxic activity, responsible for bacterial wilt in plants, incl. rice grain rot in rice,
192.103	2	C11H15NO2	[M-H]-	-0.0124933	4-Hydroxyphenethylamine; N-Propanoyl,	,
192.103		C11H15NO2	[M-H]-	-0.0124933	N-(2-Phenylethyl)carbamic acid; Et ester,	,
194.046	1	C9H9NO4	[M-H]-	0.0443194	2,6-Pyridinedicarboxylic acid; Mono-Et ester,	,
196.025	1	C8H7NO5	[M-H]-	0.018365	(4-Hydroxy-3-nitrophenyl)acetic acid,	Shows antibacterial activity,
196.062	2	C9H11NO4	[M-H]-	0.0132611	2-Amino-3,4-dihydroxybenzoic acid; 4-Me ether, Me ester,	,
196.062		C9H11NO4	[M-H]-	0.0132611	2-Amino-3-(3,4-dihydroxyphenyl)propanoic acid; (S)-form,	,
198.077	1	C9H13NO4	[M-H]-	-0.00201941	Anticapsin,	Active against some Gram-positive organisms,
200.072	1	C12H11NO2	[M-H]-	-0.246911	2-Quinolinemethanol; Ac,	,
201.067	2	C11H10N2O2	[M-H]-	-0.0368037	Dehydrotryptophan,	,
201.067		C11H10N2O2	[M-H]-	-0.0368037	2,3-Dihydropyrrolo[2,1-b]quinazolin-9(1H)-one; 5-Hydroxy,	,
202.072	1	C8H13NO5	[M-H]-	0.00791797	2,4-Dihydroxy-3,3,4-trimethyl-5-oxo-2-pyrrolidinecarboxylic acid,	,
202.11	1	C10H13N5	[M-H]-	0.0326555	Zeatin; (E)-form, Deoxy,	Potent cytokinin. Plant growth regulator. Nematicide,
204.067	1	C11H11NO3	[M-H]-	0.0225417	2-Hydroxy-3-(3-indolyl)propanoic acid; (ξ)-form,	,
204.088	4	C8H15NO5	[M-H]-	0.00783977	3-Amino-3,6-dideoxygalactose; D-form, N-Ac,	,
204.088		C8H15NO5	[M-H]-	0.00783977	4-Amino-4,6-dideoxyglucose; D-form, N-Ac,	,
204.088		C8H15NO5	[M-H]-	0.00783977	4-Amino-4,6-dideoxymannose; D-form, N-Ac,	,
204.088		C8H15NO5	[M-H]-	0.00783977	2-Amino-2,6-dideoxytalose; L-form, N-Ac,	,
205.098	1	C11H14N2O2	[M-H]-	-0.143346	3-Amino-1-(2-aminophenyl)-1-propanone; N3-Ac,	,
205.123	1	C13H18O2	[M-H]-	-0.00195005	2-Hydroxy-5-methyl-1-phenyl-3-hexanone; (S)-form,	Antiviral agent,
206.082	1	C11H13NO3	[M-H]-	0.0368785	5-(2-Aminophenyl)-5-oxopentanoic acid,	,
207.078	1	C10H12N2O3	[M-H]-	0.0463595	2-Amino-5-oxo-5-(2-pyridinyl)pentanoic acid; (S)-form,	,
208.062	1	C10H11NO4	[M-H]-	0.0557527	2-Amino-3-(3-formyl-4-hydroxyphenyl)propanoic acid; (S)-form,	,
209.046	2	C10H10O5	[M-H]-	0.122461	Alcanivorone,	,
209.046		C10H10O5	[M-H]-	0.122461	2,4-Diacetyl-1,3,5-benzenetriol,	Active against Gram-positive bacteria and actinomycetes (Anti-MRSA). Antifungal agent,
210.041	3	C9H9NO5	[M-H]-	0.188535	2,3-Dihydroxybenzoylglycine,	Siderophore,
210.041		C9H9NO5	[M-H]-	0.188535	(4-Hydroxy-3-nitrophenyl)acetic acid; Me ester,	,
210.041		C9H9NO5	[M-H]-	0.188535	3-(4-Hydroxy-3-nitrophenyl)propanoic acid,	,
210.114	1	C11H17NO3	[M-H]-	-0.035219	3-Aminodihydro-2(3H)-furanone; (S)-form, N-(5-Methylhexenoyl),	,
211.109	1	C10H16N2O3	[M-H]-	0.00284214	Cyclo(prolylvalyl); (3R,8aS)-form, 8a-Hydroxy,	,
211.145	1	C11H20N2O2	[M-H]-	-0.0539913	Cyclo(isoleucylvalyl); (1'S,3S,6S)-form,	,
212.056	1	C9H11NO5	[M-H]-	-0.162221	2-Amino-3-(2,4,5-trihydroxyphenyl)propanoic acid; (S)-form,	Neurotoxin,
212.093	1	C10H15NO4	[M-H]-	0.0216886	3-Aminodihydro-2(3H)-furanone; (S)-form, N-(3-Oxohexanoyl),	Regulates carbapenem prodn. in E. carotovora. Autoinducer,
213.124	1	C10H18N2O3	[M-H]-	0.0168915	5-Methyl-2-oxo-4-imidazolidinehexanoic acid; (4R,5S)-form,	,
214.062	1	C11H9N3O2	[M-H]-	0.0588614	Caerulomycin E; O-De-Me, E-oxime,	Cytotoxic,
214.083	1	C8H13N3O4	[M-H]-	0.0308291	5-Aminoimidazole riboside,	,
214.108	1	C10H17NO4	[M-H]-	0.0214844	3-Aminodihydro-2(3H)-furanone; (S)-form, N-(3R-Hydroxyhexanoyl),	,
215.035	2	C12H8O4	[M-H]-	0.0818472	Bergaptol; Me ether,	Antipsoriatic, antiinflammatory, antihistamine agent. Shows spasmolytic and antifungal props. Antimutagenic agent. Used in the treatment of vitiligo. Leukaemia cell differentiation inducer,
215.035		C12H8O4	[M-H]-	0.0818472	Xanthotoxin,	Antiinflammatory; spasmolytic agent; radioprotectant; photosensitiser; used with UV light in treatment of psoriasis and other skin disorders; dermatological agent associated with dermatitis in grocery workers; shows antifungal activity,
215.083	2	C12H12N2O2	[M-H]-	0.081829	Caerulomycin F,	Cytotoxic,
215.083		C12H12N2O2	[M-H]-	0.081829	N-[2-(1H-Indol-3-yl)-2-oxoethyl]acetamide,	Shows no antimicrobial activity,
217.051	1	C12H10O4	[M-H]-	-0.112416	1,4-Dihydroxy-2-naphthalenecarboxylic acid; 4-Me ether,	Herbicidal agent,
218.105	1	C10H13N5O	[M-H]-	0.12196	Zeatin; (Z)-form,	At least 50 times less active than the (E)-form,
219.077	2	C11H12N2O3	[M-H]-	0.0757723	5-Hydroxytryptophan; (S)-form,	Intermediate in mammalian 5-hydroxytryptamine biosynthesis,
219.077		C11H12N2O3	[M-H]-	0.0757723	6-Hydroxytryptophan; (S)-form,	,
220.062	1	C11H11NO4	[M-H]-	0.0345358	3-(2,3-Dihydro-3-hydroxy-1H-indol-3-yl)-2-oxopropanoic acid; (ξ)-form,	,
220.098	2	C12H15NO3	[M-H]-	0.125399	2-Amino-4'-hydroxyacetophenone; N-Butanoyl,	,
220.098		C12H15NO3	[M-H]-	0.125399	1,2,3,4-Tetrahydro-4-methoxy-2-methyl-8-quinolinecarboxylic acid; (2RS,4RS)-form,	Antibacterial and antifungal agent,
221.046	2	C11H10O5	[M-H]-	0.0886695	6,8-Dihydroxy-3-hydroxymethyl-1H-2-benzopyran-1-one; 6-Me ether,	Neoplasm inhibitor and antitumour agent. Shows antiinflammatory and immunomodulatory activity,
221.046		C11H10O5	[M-H]-	0.0886695	6,7,8-Trihydroxy-3-methyl-1H-2-benzopyran-1-one; 7-Me ether,	Inhibitor of cyclic nucleotide phosphodiesterase. Calmodulin antagonist,
221.067	2	C8H14O7	[M-H]-	0.0208082	6-O-Acetylglucose; D-form,	,
221.067		C8H14O7	[M-H]-	0.0208082	6-O-Acetylglucose; D-form,	,
226.036	2	C9H9NO6	[M-H]-	0.0247748	(2,5-Dihydroxy-3-nitrophenyl)acetic acid; Me ester,	Plant growth regulator,
226.036		C9H9NO6	[M-H]-	0.0247748	2-Hydroxy-3-(4-hydroxy-3-nitrophenyl)propanoic acid; (ξ)-form,	,
226.072	1	C10H13NO5	[M-H]-	0.184012	Arogenic acid,	,
226.108	1	C11H17NO4	[M-H]-	0.0203442	3-Aminodihydro-2(3H)-furanone; (S)-form, N-(3-Oxoheptanoyl),	,
228.124	1	C11H19NO4	[M-H]-	0.0464659	3-Aminodihydro-2(3H)-furanone; (S)-form, N-(3R-Hydroxy-5-methylhexanoyl),	,
229.087	1	C14H14O3	[M-H]-	0.0899222	7-Hydroxy-6-(3-methyl-2-butenyl)-2H-1-benzopyran-2-one,	,
231.051	1	C9H12O7	[M-H]-	0.0848298	2-Oxo-1,3-dioxolane-4,4-diacetic acid; Di-Me ester,	,
231.099	1	C9H16N2O5	[M-H]-	0.0675036	2,3-Diamino-2,3,6-trideoxymannose; D-form, N2-Ac, N3-formyl,	,
233.067	1	C9H14O7	[M-H]-	0.0411899	Xylose; D-form, 2,3-Di-Ac,	,
236.093	1	C12H15NO4	[M-H]-	0.0533688	Palmyrrolinone,	Potent molluscidal agent,
238.12	1	C11H17N3O3	[M-H]-	-0.602218	N-(5-Imino-4-methyleneprolyl)valine; (S,S)-form,	,
240.051	2	C10H11NO6	[M-H]-	0.273275	2-Hydroxy-3-(3-hydroxy-4-nitrophenyl)propanoic acid; (S)-form, Me ester,	,
240.051		C10H11NO6	[M-H]-	0.273275	Serine; (S)-form, N-(2,3-Dihydroxybenzoyl),	Siderophore,
240.124	1	C12H19NO4	[M-H]-	0.0441438	3-Aminodihydro-2(3H)-furanone; (S)-form, N-(3-Oxooctanoyl),	Quorum-sensing agent. Autoinducer,
242.14	1	C12H21NO4	[M-H]-	0.0974644	3-Aminodihydro-2(3H)-furanone; (S)-form, N-(3R-Hydroxy-6-methylheptanoyl),	,
242.14	1	C12H21NO4	[M-H]-	0.0974644	3-Aminodihydro-2(3H)-furanone; (S)-form, N-(3R-Hydroxyoctanoyl),	,
243.103	1	C15H16O3	[M-H]-	0.0682839	1-(3,5-Dihydroxyphenyl)-2-(2-hydroxyphenyl)ethane; 3-Me ether,	Phytoalexin,
244.046	1	C9H11NO7	[M-H]-	0.0803126	Oxazinomycin,	Antibiotic active against Gram-positive and Gram-negative bacteria,
245.093	1	C13H14N2O3	[M-H]-	0.0228485	Caerulomycin F; 3-Methoxy,	Cytotoxic,
245.114	1	C10H18N2O5	[M-H]-	0.0595641	2,3-Diamino-2,3,6-trideoxymannose; ?-L-Pyranose-form, 2,3-Di-Ac,	,
246.077	1	C13H13NO4	[M-H]-	0.059331	3-Aminodihydro-2(3H)-furanone; (S)-form, N-(4-Hydroxy-E-cinnamoyl),	Quorum-sensing signal,
248.114	1	C10H19NO6	[M-H]-	0.0910872	3-Amino-3,6-dideoxyglucose; D-form, N-(3S-Hydroxybutanoyl),	,
251.056	1	C12H12O6	[M-H]-	0.0860365	2,4,6-Triacetyl-1,3,5-benzenetriol,	,
253.083	1	C11H14N2O5	[M-H]-	0.168324	2-Amino-1-(4-nitrophenyl)-1,3-propanediol; (1R,2R)-form, N-Ac,	Active against Gram-positive and Gram-negative bacteria,
255.135	1	C12H20N2O4	[M-H]-	0.0768221	Pulcherriminic acid,	Active against Gram-positive bacteria,
256.094	1	C10H15N3O5	[M-H]-	0.0960585	5-Methylcytidine,	,
256.167	2	C12H23N3O3	[M-H]-	0.0843201	Antibiotic TAN 1054; Antibiotic TAN 1054A,	Antifungal agent,
256.167		C12H23N3O3	[M-H]-	0.0843201	Antibiotic TAN 1054; Antibiotic TAN 1054B,	Antifungal agent,
257.129	1	C15H18N2O2	[M-H]-	0.387354	Cyclo(phenylalanylpipecolinyl); (3S,9aS)-form,	,
259.039	1	C9H12N2O5S	[M-H]-	0.083385	4-Thiouridine,	Possesses antibacterial and cytotoxic props. Used as an intrinsic photoaffinity probe of nucleic acid structure and interactions,
259.13	1	C11H20N2O5	[M-H]-	0.0949331	Antibiotic XK 206,	Weakly active against Gram-positive bacteria and Proteus vulgaris,
260.114	1	C11H19NO6	[M-H]-	0.0907295	Opines; Epileucinopine, 2-Epimer,	,
261.088	1	C13H14N2O4	[M-H]-	0.090391	Pukeleimide; (E)-form, Δ10,13-Isomer, 13-deoxy,	,
263.067	1	C12H12N2O5	[M-H]-	0.0136847	Proferrorosamine B,	Siderophore,
264.124	4	C14H19NO4	[M-H]-	0.0742075	Fuzanine A,	,
264.124		C14H19NO4	[M-H]-	0.0742075	Fuzanine A; 3',4'-Dihydro, 5'-ketone,	,
264.124		C14H19NO4	[M-H]-	0.0742075	Fuzanine A; 3-Epimer,	,
264.124		C14H19NO4	[M-H]-	0.0742075	Fuzanine A; 3-Epimer, 3',4'-dihydro, 5'-ketone,	,
266.089	1	C10H13N5O4	[M-H]-	0.0811757	5'-Deoxyguanosine,	Shows herbicidal activuty,
267.073	1	C10H12N4O5	[M-H]-	0.047178	Inosine,	Activates cellular functions. Cardiotonic. Suggested to be capable of forming base pairs with Adenine, Cytosine or Uracil thus contributing to genetic code degeneracy by causing stable mispairings. Used to treat cardiac disorders. Egg-release pheromone of Nereis succinea,
267.099	1	C12H16N2O5	[M-H]-	0.00224636	2-Amino-1-(4-nitrophenyl)-1,3-propanediol; (1R,2R)-form, N-Propanoyl,	Active against Gram-positive and Gram-negative bacteria,
268.083	1	C12H15NO6	[M-H]-	0.0619212	1-(2-Carboxyanilino)-1-deoxyribulose; D-form,	,
269.114	2	C12H18N2O5	[M-H]-	0.158297	Antibiotic OM 001,	Inhibitor of Candida albicans,
269.114		C12H18N2O5	[M-H]-	0.158297	Bacilysin,	Active against Gram-positive and -negative bacteria,
270.171	1	C14H25NO4	[M-H]-	-0.0903131	3-Aminodihydro-2(3H)-furanone; (S)-form, N-(3R-Hydroxydecanoyl),	,
271.057	1	C10H12N2O7	[M-H]-	0.0907558	Lactivicin,	Active against Gram-positive and -negative bacteria. β-Lactamase inhibitor. Active against penicillin-resitant pneumococci,
271.061	1	C15H12O5	[M-H]-	0.0796868	3,4',7-Trihydroxyisoflavanone; (R)-form,	,
275.088	3	C10H16N2O7	[M-H]-	0.0966962	2,3-Diamino-2,3-dideoxyglucuronic acid; D-form, 2N,3N-Di-Ac,	,
275.088		C10H16N2O7	[M-H]-	0.0966962	2,3-Diamino-2,3-dideoxyguluronic acid; L-form, 2,3-N-Di-Ac,	,
275.088		C10H16N2O7	[M-H]-	0.0966962	2,3-Diamino-2,3-dideoxymannuronic acid; D-form, N,N'-Di-Ac,	,
275.104	2	C14H16N2O4	[M-H]-	0.0676109	Cyclo(4-hydroxyprolyltyrosyl); (3S,7R,8aR)-form,	,
275.104		C14H16N2O4	[M-H]-	0.0676109	Cyclo(4-hydroxyprolyltyrosyl); (3S,7R,8aS)-form,	,
277.123	1	C11H22N2O4S	[M-H]-	0.0851608	Pantetheine; (R)-form,	,
281.114	1	C13H18N2O5	[M-H]-	0.0305925	2-Amino-1-(4-nitrophenyl)-1,3-propanediol; (1R,2R)-form, N-(2-Methylpropanoyl),	Active against Gram-positive and Gram-negative bacteria,
282.084	1	C10H13N5O5	[M-H]-	0.0623927	2-Amino-6-(1,2,3,4-tetrahydroxybutyl)-4(1H)-pteridinone; (1'S,2'S,3'R)-form,	,
282.11	1	C12H17N3O5	[M-H]-	0.0942896	Cyclo(glutamylglycylprolyl),	Antibacterial agent,
283.068	1	C10H12N4O6	[M-H]-	0.0798394	Xanthosine,	,
283.13	1	C13H20N2O5	[M-H]-	0.132801	Palythine; 3-N-(1Z-Propenyl),	Growth factor; uv protectant,
287.104	1	C15H16N2O4	[M-H]-	0.0752341	Limazepine B1; 11-Ketone,	,
288.12	1	C11H19N3O6	[M-H]-	0.0472025	Tabtoxin,	,
289.104	2	C11H18N2O7	[M-H]-	0.0747136	Chrysopine,	Crown gall opine,
289.104		C11H18N2O7	[M-H]-	0.0747136	Rhizolotine,	,
289.119	2	C15H18N2O4	[M-H]-	0.0608745	Limazepine B1,	Antibacterial agent,
289.119		C15H18N2O4	[M-H]-	0.0608745	Limazepine B1; 11-Epimer,	,
290.103		C15H17NO5	[M-H]-	0.0468798	1-(4-Hydroxyphenyl)-2-isocyanoethene; (E)-form, O-(6-Deoxyhexopyranoside),	,
290.103		C15H17NO5	[M-H]-	0.0468798	4-(2-Isocyanoethenyl)phenol; (ξ)-form, O-α-L-Rhamnopyranoside,	Melanogenesis inhibitor,
292.104	2	C11H19NO8	[M-H]-	0.0157478	Agropinic acid,	,
292.104		C11H19NO8	[M-H]-	0.0157478	Muramic acid; D-form, 1'-Epimer, N-Ac,	,
295.094	2	C13H16N2O6	[M-H]-	0.0426983	2-Amino-1-(4-nitrophenyl)-1,3-propanediol; (1R,2R)-form, N,O3-Di-Ac,	Active against Gram-positive and Gram-negative bacteria,
295.094		C13H16N2O6	[M-H]-	0.0426983	Pukeleimide; (E)-form, 9,10-Dihydro, 10-hydroxy,	,
299.079	2	C14H12N4O4	[M-H]-	0.0387858	Boxazomycin A; 1''-Deoxy,	Similar biol. props. as parent,
299.079		C14H12N4O4	[M-H]-	0.0387858	Boxazomycin A; 5-Deoxy,	Similar biol. props. as parent,
301.177	1	C14H26N2O5	[M-H]-	0.0119531	Tenacibactin B,	Siderophore,
303.12	1	C12H20N2O7	[M-H]-	0.0316706	Dysiherbaine,	Potent and subtype-selective agonist for ionotropic glutamate receptors. Neurotoxin,
309.109	3	C14H18N2O6	[M-H]-	0.031057	2-Amino-3-(3-formyl-4-hydroxyphenyl)propanoic acid; (S)-form, L-Threonyl amide,	,
309.109		C14H18N2O6	[M-H]-	0.031057	2-Amino-1-(4-nitrophenyl)-1,3-propanediol; (1R,2R)-form, N-Propanoyl, O3-Ac,	Active against Gram-positive and Gram-negative bacteria,
309.109		C14H18N2O6	[M-H]-	0.031057	Pukeleimide; (E)-form, 9,10-Dihydro, 10-methoxy,	,
309.119	5	C12H22O9	[M-H]-	0.043996	4-O-α-L-Fucopyranosyl-L-fucose,	,
309.119		C12H22O9	[M-H]-	0.043996	2-O-α-L-Rhamnopyranosyl-L-rhamnose,	,
309.119		C12H22O9	[M-H]-	0.043996	3-O-α-L-Rhamnopyranosyl-L-rhamnose,	,
309.119		C12H22O9	[M-H]-	0.043996	4-O-α-L-Rhamnopyranosyl-L-rhamnose,	,
309.119		C12H22O9	[M-H]-	0.043996	4-O-β-L-Rhamnopyranosyl-L-rhamnose,	,
312.145	1	C15H23NO6	[M-H]-	0.00832946	Sesbanimide C,	,
315.193	1	C15H28N2O5	[M-H]-	-0.00126907	Tenacibactin B; Me ester,	Siderophore,
325.104	1	C14H18N2O7	[M-H]-	0.0049215	N-Alanylthreonine; L-L-form, N-(2,3-Dihydroxybenzoyl),	Inhibitor of leucine aminopeptidase,
327.095	1	C12H16N4O7	[M-H]-	0.0293493	Photolumazine B; 1'-Deoxy,	Inhibitor of riboflavine synthetase,
328.045	1	C10H12N5O6P	[M-H]-	0.0292643	2-Amino-6-[3-hydroxy-4-(phosphonooxy)-1-butenyl]-4(1H)-pteridinone,	,
328.188	2	C15H27N3O5	[M-H]-	0.0262045	Fortimicin AH,	Active against Gram-positive and -negative bacteria,
328.188		C15H27N3O5	[M-H]-	0.0262045	Fortimicin AH; 3-Epimer,	Active against Gram-positive and -negative bacteria,
331.115	1	C13H20N2O8	[M-H]-	0.0410734	Mytilin A,	Uv protectant,
332.146	1	C13H23N3O7	[M-H]-	0.049978	5,7-Diamino-4,6,8-trihydroxy-2-oxononanoic acid; (4S,5R,6S,7R,8S)-form, N5-(1-Iminoethyl), N7-Ac,	,
338.111	1	C13H17N5O6	[M-H]-	-0.00414066	Kanagawamicin,	Shows antitumour and weak antibacterial props.,
341.135	1	C15H22N2O7	[M-H]-	-0.0334178	Pyloricidin D,	Active against Helicobacter pylori,
341.183	1	C15H26N4O5	[M-H]-	0.00762054	Glidobactamine,	,
343.119	1	C19H20O6	[M-H]-	-0.0215669	Antibiotic SF 2315B,	Weakly active against Gram-positive bacteria. Shows antiviral props.,
344.11	1	C13H19N3O8	[M-H]-	0.0191799	3-(3-Amino-3-carboxypropyl)uridine,	,
344.162	1	C18H23N3O4	[M-H]-	0.00755459	2-Amino-6-(1H-indol-3-ylacetyl)hexanoic acid; (S)-form, N2-Ac,	,
347.15	2	C19H24O6	[M-H]-	0.00172836	Abyssomicin C; 8,9-Dihydro,	,
347.15		C19H24O6	[M-H]-	0.00172836	Abyssomicin D,	,
348.218	1	C20H31NO4	[M-H]-	0.00746659	Reutericyclin; (R)-form,	Active against Gram-positive bacteria,
360.178	1	C15H27N3O7	[M-H]-	-0.00666338	Antibiotic BE 16627; Antibiotic BE 16627A,	Inhibitor of collagenase, gelatinase, stromelysin and cancer metastasis,
362.136	1	C17H21N3O6	[M-H]-	-0.0149115	Neosidomycin; 4-Methoxy, 6'-parent acid, 6'-amide,	,
368.146	1	C16H23N3O7	[M-H]-	-0.0418312	Chrysobactin,	Siderophore,
369.142	1	C15H22N4O7	[M-H]-	-0.114861	Cyclo(glutamylglycylserylprolyl),	Antibacterial agent,
370.198	1	C17H29N3O6	[M-H]-	-0.0713131	Propioxatin A,	Enkephalinase B inhibitor, inhibitor of metalloproteinases. Proposed for use against corneal infections,
371.194	1	C16H28N4O6	[M-H]-	-0.00646563	Alcaligin; 8,18-Dideoxy,	Siderophore,
373.1	1	C13H18N4O9	[M-H]-	-0.0117931	Photopterin A,	Inhibitor of riboflavine synthetase,
373.104	1	C18H18N2O7	[M-H]-	-0.0305545	2-Amino-3H-phenoxazin-3-one; N-β-D-Glucopyranosyl,	Antibacterial and cytotoxic agent,
375.104	1	C14H20N2O10	[M-H]-	0.438811	5-Ribofuranosyluridine; ?-D-form,	Intermediate in the biochemical interconversion of Uridine and Pseudouridine,
376.155	1	C15H27N3O6S	[M-H]-	0.00159509	Methionylserylleucine; N-Formyl,	,
377.135	1	C18H22N2O7	[M-H]-	-0.00901533	Neosidomycin; 4-Methoxy,	,
385.1	1	C14H18N4O9	[M-H]-	-0.0685536	Putidolumazine,	Inhibitor of Riboflavin synthase,
399.225	1	C18H32N4O6	[M-H]-	-0.033565	Bisucaberin,	Siderophore which sensitises tumour cells to macrophage-mediated cytolysis. Inhibits WNT signalling,
401.168	1	C16H26N4O8	[M-H]-	-0.115662	Schizokinen A,	Siderophore,
416.183	1	C21H27N3O6	[M-H]-	-0.0490169	Spermidine; N,N''-Bis(2,3-dihydroxybenzoyl),	Siderophore (microbial iron-transport agent). Fragment present in #GQH94-H,
417.13	1	C20H22N2O8	[M-H]-	-0.0417136	Azotochelin,	Siderophore,
429.125	1	C15H26O14	[M-H]-	0.0526653	2,3-Dihydroxypropanoic acid; (ξ)-form, 2-O-[α-D-Mannopyranosyl-(1->2)-α-D-glucopyranoside],	,
436.191	2	C21H31N3O5S	[M-H]-	-0.0674016	Methionylleucylphenylalanine; L-L-L-form, N-Formyl,	Potent chemotactic peptide. Used for treating local infection e.g. burns,
436.191		C21H31N3O5S	[M-H]-	-0.0674016	Methionylphenylalanylleucine; N-Formyl,	Chemotactic agent,
443.251	1	C20H36N4O7	[M-H]-	-0.00992665	Antibiotic I1,	Active against Gram-positive and -negative bacteria and mycobacteria,
453.066	1	C13H19N4O12P	[M-H]-	0.0145674	N-(5-Amino-1-β-D-ribofuranosylimidazole-4-carbonyl)-L-aspartic acid 5'-phosphate,	,
467.265	1	C25H40O8	[M-H]-	-0.0158368	Carolactone,	Active against biofilms containing Streptococcus mutans,
487.122	2	C21H24N6O4S2	[M-H]-	0.631463	Dendroamide A,	,
487.122		C21H24N6O4S2	[M-H]-	0.631463	Venturamide A,	Antimalarial agent,
489.043	1	C12H20N4O13P2	[M-H]-	0.790524	Fosfocytocin,	Active against Gram-positive and -negative bacteria,
491.062	1	C25H16O11	[M-H]-	-0.571007	Griseorhodin C; 3,4-Dideoxy, 3'-ketone,	,
a) m/z values detected by FT-ICR-MS analysis
b) number of metabolite names assigned to the m/z
c) molecular formulae assigned
d) error in ppm between the measured masses and the masses of the assigned metabolites
e) names of the metabolites assigned
f) biological activity described for the assigned compound

## Sheet: -Pi T2
m/za	No. metabolite namesb	Empirical formulac	Ion form	Mass error (ppm)d	DNP compounde	Biological activity
154.051	4	C7H9NO3	1-Hydroxy-5-methoxy-6-methyl-2(1H)-pyridinone,	[M-H]-	-0.0934755	Active against Gram-positive and Gram-negative bacteria. Siderophore,
154.051		C7H9NO3	7-Oxo-1-azabicyclo[3.2.0]heptane-2-carboxylic acid; (2R,5R)-form,	[M-H]-	-0.0934755	Lacks antibacterial activity,
154.051		C7H9NO3	7-Oxo-1-azabicyclo[3.2.0]heptane-2-carboxylic acid; (2S,5R)-form,	[M-H]-	-0.0934755	Lacks antibacterial activity,
154.051		C7H9NO3	2,4-Pyrrolidinedione; Enol-form, Me ether, N-Ac,	[M-H]-	-0.0934755	,
158.061	1	C10H9NO	2-Quinolinemethanol,	[M-H]-	-0.129064	Exhibits hypoglycaemic activity,
160.062	3	C6H11NO4	5-Amino-6-hydroxy-4-oxohexanoic acid; (+)-form,	[M-H]-	-0.0899654	Vitamin B12 antimetabolite. Antibacterial agent,
160.062		C6H11NO4	3-Aminopentanedioic acid; N-Me,	[M-H]-	-0.0899654	,
160.062		C6H11NO4	4-Hydroxy-5-hydroxymethyl-2-pyrrolidinecarboxylic acid; (2S,4S,5R)-form,	[M-H]-	-0.0899654	,
164.072	1	C9H11NO2	Phenylacetohydroxamic acid; N-Me,	[M-H]-	0.887418	,
164.072	1	C9H11NO2	Phenylacetohydroxamic acid; N-Me,	[M-H]-	-0.0633869	,
165.038	1	C9H10OS	Benzeneethanethioic acid; SH-form, S-Me ester,	[M-H]-	-0.0266605	,
169.098	1	C8H14N2O2	3-(2-Methylpropyl)-2,5-piperazinedione; (S)-form,	[M-H]-	-0.0615027	Cyclic dipeptide of interest for physicochemical studies of taste physiology and of morphine dependence,
170.046	1	C7H9NO4	4-(Hydroxymethyl)-6-methyl-2,3,5-pyridinetriol,	[M-H]-	-0.0729215	Dopamine β-hydroxylase inhibitor, antihypertensive agent,
170.082	1	C8H13NO3	3-Aminodihydro-2(3H)-furanone; (S)-form, N-Butanoyl,	[M-H]-	-0.0611469	Autoinducer,
172.062		C7H11NO4	3-Hydroxy-2,3-dimethyl-5-oxo-2-pyrrolidinecarboxylic acid,	[M-H]-	-0.0546316	,
174.056	3	C10H9NO2	1H-Indole-3-acetic acid,	[M-H]-	-0.0540056	Plant growth hormone (auxin). Involved in root development. Phytotoxic agent,
174.056		C10H9NO2	1H-Indole-3-carboxaldehyde; N-Methoxy,	[M-H]-	-0.0540056	,
174.056		C10H9NO2	3-Methyl-1H-indole-2-carboxylic acid,	[M-H]-	-0.0540056	,
174.092	1	C11H13NO	1H-Indole-3-ethanol; Me ether,	[M-H]-	-0.0080417	,
175.061	3	C7H12O5	1-Deoxy-2,7-anhydroaltroheptulose; D-form,	[M-H]-	0.968805	,
175.061		C7H12O5	5-(Hydroxymethyl)-5-cyclohexene-1,2,3,4-tetrol; (1R,2S,3S,4R)-form,	[M-H]-	0.968805	,
175.061		C7H12O5	5-(Hydroxymethyl)-5-cyclohexene-1,2,3,4-tetrol; (1S,2S,3S,4R)-form,	[M-H]-	0.968805	Plant growth regulator,
175.061	3	C7H12O5	1-Deoxy-2,7-anhydroaltroheptulose; D-form,	[M-H]-	-0.0708324	,
175.061		C7H12O5	5-(Hydroxymethyl)-5-cyclohexene-1,2,3,4-tetrol; (1R,2S,3S,4R)-form,	[M-H]-	-0.0708324	,
175.061		C7H12O5	5-(Hydroxymethyl)-5-cyclohexene-1,2,3,4-tetrol; (1S,2S,3S,4R)-form,	[M-H]-	-0.0708324	Plant growth regulator,
176.039	1	C6H11NO3S	Methionine; (S)-form, N-Formyl,	[M-H]-	-0.0306751	,
179.035	1	C9H8O4	3-(4-Hydroxyphenyl)-2-oxopropanoic acid,	[M-H]-	-0.0580892	Biosynthetic intermed. for aromatic compds. Enzyme substrate,
179.071	1	C10H12O3	2-Hydroxy-3-phenylpropanoic acid; (S)-form, Me ester,	[M-H]-	-0.0357399	Weakly phytotoxic,
181.051	3	C9H10O4	Antibiotic BN 225,	[M-H]-	-0.0243026	Active against Gram-negative and -positive bacteria,
181.051		C9H10O4	(2,5-Dihydroxyphenyl)acetic acid; Me ester,	[M-H]-	-0.0243026	,
181.051		C9H10O4	2,3,4-Trihydroxy-2,4,6-cycloheptatrien-1-one; 3,4-Di-Me ether,	[M-H]-	-0.0243026	,
182.046	2	C8H9NO4	2-(4-Hydroxy-3-nitrophenyl)ethanol,	[M-H]-	-0.0186766	Phytotoxin,
182.046		C8H9NO4	Isohematinic acid; (ξ)-form,	[M-H]-	-0.0186766	,
183.078	2	C8H12N2O3	Cyclo(alanyl-4-hydroxyprolyl); (3S,7R,8aR)-form,	[M-H]-	-0.0240335	,
183.078		C8H12N2O3	Cyclo(alanyl-4-hydroxyprolyl); (3S,7R,8aS)-form,	[M-H]-	-0.0240335	,
185.009	1	C7H6O6	2-Carboxy-2,5-dihydro-5-oxo-2-furanacetic acid; (R)-form,	[M-H]-	-0.00216206	Intermediate in the β-ketoadipate pathway in bacteria,
186.077	1	C8H13NO4	3-Aminodihydro-2(3H)-furanone; (S)-form, N-(3R-Hydroxybutanoyl),	[M-H]-	-0.0397684	Autoinducer,
187.072	1	C7H12N2O4	5-Amino-2-(aminomethyl)-2-hydroxyhexanedioic acid; (2S,5S)-form, β-Lactam,	[M-H]-	0.0566625	In vivo hydrolysis prod. of Tabtoxin. The actual wildfire disease toxin. Irreversible glutamine synthetase inhibitor,
190.072	2	C7H13NO5	3-Amino-3,6-dideoxygalactose; D-form, N-Formyl,	[M-H]-	-0.0178879	,
190.072		C7H13NO5	3-Amino-3,6-dideoxyglucose; D-form, N-Formyl,	[M-H]-	-0.0178879	,
192.103	2	C11H15NO2	4-Hydroxyphenethylamine; N-Propanoyl,	[M-H]-	-0.0124933	,
192.103		C11H15NO2	N-(2-Phenylethyl)carbamic acid; Et ester,	[M-H]-	-0.0124933	,
194.046	1	C9H9NO4	2,6-Pyridinedicarboxylic acid; Mono-Et ester,	[M-H]-	0.0443194	,
196.025	1	C8H7NO5	(4-Hydroxy-3-nitrophenyl)acetic acid,	[M-H]-	0.018365	Shows antibacterial activity,
196.062	2	C9H11NO4	2-Amino-3,4-dihydroxybenzoic acid; 4-Me ether, Me ester,	[M-H]-	0.0132611	,
196.062		C9H11NO4	2-Amino-3-(3,4-dihydroxyphenyl)propanoic acid; (S)-form,	[M-H]-	0.0132611	,
198.077	1	C9H13NO4	Anticapsin,	[M-H]-	-0.00201941	Active against some Gram-positive organisms,
200.072	1	C12H11NO2	2-Quinolinemethanol; Ac,	[M-H]-	-0.246911	,
202.072	1	C8H13NO5	2,4-Dihydroxy-3,3,4-trimethyl-5-oxo-2-pyrrolidinecarboxylic acid,	[M-H]-	0.00791797	,
202.087	1	C12H13NO2	3-Hydroxy-4-(1H-indol-3-yl)-2-butanone; (ξ)-form,	[M-H]-	0.0623493	,
204.067	1	C11H11NO3	2-Hydroxy-3-(3-indolyl)propanoic acid; (ξ)-form,	[M-H]-	0.0225417	,
205.098	1	C11H14N2O2	3-Amino-1-(2-aminophenyl)-1-propanone; N3-Ac,	[M-H]-	-0.143346	,
206.082	1	C11H13NO3	5-(2-Aminophenyl)-5-oxopentanoic acid,	[M-H]-	0.0368785	,
208.062	1	C10H11NO4	2-Amino-3-(3-formyl-4-hydroxyphenyl)propanoic acid; (S)-form,	[M-H]-	0.0557527	,
209.046	2	C10H10O5	Alcanivorone,	[M-H]-	0.122461	,
209.046		C10H10O5	2,4-Diacetyl-1,3,5-benzenetriol,	[M-H]-	0.122461	Active against Gram-positive bacteria and actinomycetes (Anti-MRSA). Antifungal agent,
210.114	1	C11H17NO3	3-Aminodihydro-2(3H)-furanone; (S)-form, N-(5-Methylhexenoyl),	[M-H]-	-0.035219	,
210.953	3	C8H4O3S2	Thiotropocin,	[M-H]-	0.0407674	Active against Gram-positive and -negative bacteria, fungi and mycoplasmas, esp. in acid soln.,
210.953		C8H4O3S2	Tropodithietic acid,	[M-H]-	0.0407674	Active against Gram-positive and -negative bacteria. Quorum signalling molecule,
210.953		C8H4O3S2	Troposulfenin,	[M-H]-	0.0407674	,
211.109	1	C10H16N2O3	Cyclo(prolylvalyl); (3R,8aS)-form, 8a-Hydroxy,	[M-H]-	0.00284214	,
211.145	1	C11H20N2O2	Cyclo(isoleucylvalyl); (1'S,3S,6S)-form,	[M-H]-	-0.0539913	,
212.056	1	C9H11NO5	2-Amino-3-(2,4,5-trihydroxyphenyl)propanoic acid; (S)-form,	[M-H]-	-0.162221	Neurotoxin,
212.093	1	C10H15NO4	3-Aminodihydro-2(3H)-furanone; (S)-form, N-(3-Oxohexanoyl),	[M-H]-	0.0216886	Regulates carbapenem prodn. in E. carotovora. Autoinducer,
213.124	1	C10H18N2O3	5-Methyl-2-oxo-4-imidazolidinehexanoic acid; (4R,5S)-form,	[M-H]-	0.0168915	,
214.108	1	C10H17NO4	3-Aminodihydro-2(3H)-furanone; (S)-form, N-(3R-Hydroxyhexanoyl),	[M-H]-	0.0214844	,
215.035	2	C12H8O4	Bergaptol; Me ether,	[M-H]-	0.0818472	Antipsoriatic, antiinflammatory, antihistamine agent. Shows spasmolytic and antifungal props. Antimutagenic agent. Used in the treatment of vitiligo. Leukaemia cell differentiation inducer,
215.035		C12H8O4	Xanthotoxin,	[M-H]-	0.0818472	Antiinflammatory; spasmolytic agent; radioprotectant; photosensitiser; used with UV light in treatment of psoriasis and other skin disorders; dermatological agent associated with dermatitis in grocery workers; shows antifungal activity,
220.062	1	C11H11NO4	3-(2,3-Dihydro-3-hydroxy-1H-indol-3-yl)-2-oxopropanoic acid; (ξ)-form,	[M-H]-	0.0345358	,
220.083	1	C8H15NO6	2-Acetamido-2-deoxyglucose; D-form,	[M-H]-	0.0708825	,
220.098	2	C12H15NO3	2-Amino-4'-hydroxyacetophenone; N-Butanoyl,	[M-H]-	0.125399	,
220.098		C12H15NO3	1,2,3,4-Tetrahydro-4-methoxy-2-methyl-8-quinolinecarboxylic acid; (2RS,4RS)-form,	[M-H]-	0.125399	Antibacterial and antifungal agent,
224.969	1	C9H6O3S2	Troposulfenin; 8-S-Me,	[M-H]-	0.064898	,
225.124	3	C11H18N2O3	Cyclo(4-hydroxyprolylleucyl); (3S,7R,8aR)-form,	[M-H]-	0.0470851	,
225.124		C11H18N2O3	Cyclo(4-hydroxyprolylleucyl); (3S,7R,8aS)-form,	[M-H]-	0.0470851	Plant growth regulator,
225.124		C11H18N2O3	Cyclo(4-hydroxyprolylleucyl); (3R,7R,8aS)-form,	[M-H]-	0.0470851	,
226.072	1	C10H13NO5	Arogenic acid,	[M-H]-	0.184012	,
226.108	1	C11H17NO4	3-Aminodihydro-2(3H)-furanone; (S)-form, N-(3-Oxoheptanoyl),	[M-H]-	0.0203442	,
226.948	1	C8H4O4S2	Hydroxytropodithietic acid,	[M-H]-	0.0511131	,
228.124	1	C11H19NO4	3-Aminodihydro-2(3H)-furanone; (S)-form, N-(3R-Hydroxy-5-methylhexanoyl),	[M-H]-	0.0464659	,
230.082	1	C13H13NO3	5,8-Dihydroxy-2-naphthalenecarboxylic acid; Di-Me ether, amide,	[M-H]-	0.0504168	,
236.093	1	C12H15NO4	Palmyrrolinone,	[M-H]-	0.0533688	Potent molluscidal agent,
238.054	1	C11H13NO3S	Thiobutacin,	[M-H]-	-0.0226839	Antifungal and antioomycetic agent,
240.051	2	C10H11NO6	2-Hydroxy-3-(3-hydroxy-4-nitrophenyl)propanoic acid; (S)-form, Me ester,	[M-H]-	0.273275	,
240.051		C10H11NO6	Serine; (S)-form, N-(2,3-Dihydroxybenzoyl),	[M-H]-	0.273275	Siderophore,
244.046	1	C9H11NO7	Oxazinomycin,	[M-H]-	0.0803126	Antibiotic active against Gram-positive and Gram-negative bacteria,
244.977	1	C9H10O2S3	2,3,5-Tris(methylthio)-1,4-benzenediol; 1,4-Quinone,	[M-H]-	0.153484	Similar props. as parent,
245.114	1	C10H18N2O5	2,3-Diamino-2,3,6-trideoxymannose; β-L-Pyranose-form, 2,3-Di-Ac,	[M-H]-	0.0595641	,
246.077	1	C13H13NO4	3-Aminodihydro-2(3H)-furanone; (S)-form, N-(4-Hydroxy-E-cinnamoyl),	[M-H]-	0.059331	Quorum-sensing signal,
246.993	1	C9H12O2S3	2,3,5-Tris(methylthio)-1,4-benzenediol,	[M-H]-	0.140085	Active against Gram-positive bacteria, some fungi and yeasts,
248.114	1	C10H19NO6	3-Amino-3,6-dideoxyglucose; D-form, N-(3S-Hydroxybutanoyl),	[M-H]-	0.0910872	,
248.129	2	C14H19NO3	2-Amino-4'-hydroxyacetophenone; N-Hexanoyl,	[M-H]-	-0.00967238	,
248.129		C14H19NO3	2-Amino-4'-hydroxyacetophenone; N-(4-Methylpentanoyl),	[M-H]-	-0.00967238	,
253.083	1	C11H14N2O5	2-Amino-1-(4-nitrophenyl)-1,3-propanediol; (1R,2R)-form, N-Ac,	[M-H]-	0.168324	Active against Gram-positive and Gram-negative bacteria,
255.135	1	C12H20N2O4	Pulcherriminic acid,	[M-H]-	0.0768221	Active against Gram-positive bacteria,
257.129	1	C15H18N2O2	Cyclo(phenylalanylpipecolinyl); (3S,9aS)-form,	[M-H]-	0.387354	,
259.039	1	C9H12N2O5S	4-Thiouridine,	[M-H]-	0.083385	Possesses antibacterial and cytotoxic props. Used as an intrinsic photoaffinity probe of nucleic acid structure and interactions,
259.13	1	C11H20N2O5	Antibiotic XK 206,	[M-H]-	0.0949331	Weakly active against Gram-positive bacteria and Proteus vulgaris,
260.114	1	C11H19NO6	Opines; Epileucinopine, 2-Epimer,	[M-H]-	0.0907295	,
261.088	1	C13H14N2O4	Pukeleimide; (E)-form, Δ10,13-Isomer, 13-deoxy,	[M-H]-	0.090391	,
264.124	4	C14H19NO4	Fuzanine A,	[M-H]-	0.0742075	,
264.124		C14H19NO4	Fuzanine A; 3',4'-Dihydro, 5'-ketone,	[M-H]-	0.0742075	,
264.124		C14H19NO4	Fuzanine A; 3-Epimer,	[M-H]-	0.0742075	,
264.124		C14H19NO4	Fuzanine A; 3-Epimer, 3',4'-dihydro, 5'-ketone,	[M-H]-	0.0742075	,
266.089	1	C10H13N5O4	5'-Deoxyguanosine,	[M-H]-	0.0811757	Shows herbicidal activuty,
268.083	1	C12H15NO6	1-(2-Carboxyanilino)-1-deoxyribulose; D-form,	[M-H]-	0.0619212	,
269.114	2	C12H18N2O5	Antibiotic OM 001,	[M-H]-	0.158297	Inhibitor of Candida albicans,
269.114		C12H18N2O5	Bacilysin,	[M-H]-	0.158297	Active against Gram-positive and -negative bacteria,
271.057	1	C10H12N2O7	Lactivicin,	[M-H]-	0.0907558	Active against Gram-positive and -negative bacteria. β-Lactamase inhibitor. Active against penicillin-resitant pneumococci,
273.023	1	C14H10O4S	2,2'-Thiobis[7-hydroxy-2,4,6-cycloheptatrien-1-one],	[M-H]-	0.119404	Inhibits against Gram-positive and Gram-negative bacteria,
275.104	2	C14H16N2O4	Cyclo(4-hydroxyprolyltyrosyl); (3S,7R,8aR)-form,	[M-H]-	0.0676109	,
275.104		C14H16N2O4	Cyclo(4-hydroxyprolyltyrosyl); (3S,7R,8aS)-form,	[M-H]-	0.0676109	,
277.123	1	C11H22N2O4S	Pantetheine; (R)-form,	[M-H]-	0.0851608	,
281.114	1	C13H18N2O5	2-Amino-1-(4-nitrophenyl)-1,3-propanediol; (1R,2R)-form, N-(2-Methylpropanoyl),	[M-H]-	0.0305925	Active against Gram-positive and Gram-negative bacteria,
282.11	1	C12H17N3O5	Cyclo(glutamylglycylprolyl),	[M-H]-	0.0942896	Antibacterial agent,
283.068	1	C10H12N4O6	Xanthosine,	[M-H]-	0.0798394	,
283.072	1	C15H12N2O4	Antibiotic Sch 538415; N-De-Me,	[M-H]-	0.1081	Potent antineoplastic agent. Also shows antibacterial props.,
283.13	1	C13H20N2O5	Palythine; 3-N-(1Z-Propenyl),	[M-H]-	0.132801	Growth factor; uv protectant,
284.093	1	C16H15NO4	4-Hydroxy-3-methoxy-2-methyl-9H-carbazole-1-carboxaldehyde; 6-Methoxy,	[M-H]-	0.135871	Antifungal agent inhibiting development of aerial mycelia,
289.104	2	C11H18N2O7	Chrysopine,	[M-H]-	0.0747136	Crown gall opine,
289.104		C11H18N2O7	Rhizolotine,	[M-H]-	0.0747136	,
289.119	2	C15H18N2O4	Limazepine B1,	[M-H]-	0.0608745	Antibacterial agent,
289.119		C15H18N2O4	Limazepine B1; 11-Epimer,	[M-H]-	0.0608745	,
290.103	2	C15H17NO5	1-(4-Hydroxyphenyl)-2-isocyanoethene; (E)-form, O-(6-Deoxyhexopyranoside),	[M-H]-	0.0468798	,
290.103		C15H17NO5	4-(2-Isocyanoethenyl)phenol; (ξ)-form, O-α-L-Rhamnopyranoside,	[M-H]-	0.0468798	Melanogenesis inhibitor,
297.067	1	C19H10N2O2	7H-Indolo[3,2-j]phenanthridine-7,13(12H)-dione,	[M-H]-	-0.395197	Exhibits antimalarial and cytotoxic activities,
301.177	1	C14H26N2O5	Tenacibactin B,	[M-H]-	0.0119531	Siderophore,
303.12	1	C12H20N2O7	Dysiherbaine,	[M-H]-	0.0316706	Potent and subtype-selective agonist for ionotropic glutamate receptors. Neurotoxin,
309.119	5	C12H22O9	4-O-α-L-Fucopyranosyl-L-fucose,	[M-H]-	0.043996	,
309.119		C12H22O9	2-O-α-L-Rhamnopyranosyl-L-rhamnose,	[M-H]-	0.043996	,
309.119		C12H22O9	3-O-α-L-Rhamnopyranosyl-L-rhamnose,	[M-H]-	0.043996	,
309.119		C12H22O9	4-O-α-L-Rhamnopyranosyl-L-rhamnose,	[M-H]-	0.043996	,
309.119		C12H22O9	4-O-β-L-Rhamnopyranosyl-L-rhamnose,	[M-H]-	0.043996	,
325.104	1	C14H18N2O7	N-Alanylthreonine; L-L-form, N-(2,3-Dihydroxybenzoyl),	[M-H]-	0.0049215	Inhibitor of leucine aminopeptidase,
327.095	1	C12H16N4O7	Photolumazine B; 1'-Deoxy,	[M-H]-	0.0293493	Inhibitor of riboflavine synthetase,
328.045	1	C10H12N5O6P	2-Amino-6-[3-hydroxy-4-(phosphonooxy)-1-butenyl]-4(1H)-pteridinone,	[M-H]-	0.0292643	,
328.188		C15H27N3O5	Fortimicin AH,	[M-H]-	0.0262045	Active against Gram-positive and -negative bacteria,
328.188		C15H27N3O5	Fortimicin AH; 3-Epimer,	[M-H]-	0.0262045	Active against Gram-positive and -negative bacteria,
331.115	1	C13H20N2O8	Mytilin A,	[M-H]-	0.0410734	Uv protectant,
338.111	1	C13H17N5O6	Kanagawamicin,	[M-H]-	-0.00414066	Shows antitumour and weak antibacterial props.,
341.183	1	C15H26N4O5	Glidobactamine,	[M-H]-	0.00762054	,
344.11	1	C13H19N3O8	3-(3-Amino-3-carboxypropyl)uridine,	[M-H]-	0.0191799	,
344.162	1	C18H23N3O4	2-Amino-6-(1H-indol-3-ylacetyl)hexanoic acid; (S)-form, N2-Ac,	[M-H]-	0.00755459	,
348.218	1	C20H31NO4	Reutericyclin; (R)-form,	[M-H]-	0.00746659	Active against Gram-positive bacteria,
355.088	6	C12H20O12	3-O-α-D-Glucopyranuronosyl-D-galactose,	[M-H]-	-0.0996935	,
355.088		C12H20O12	4-O-β-D-Glucopyranuronosyl-D-galactose,	[M-H]-	-0.0996935	,
355.088		C12H20O12	4-O-β-D-Glucopyranuronosyl-D-glucose,	[M-H]-	-0.0996935	,
355.088		C12H20O12	6-O-β-D-Glucopyranuronosyl-D-glucose,	[M-H]-	-0.0996935	,
355.088		C12H20O12	2-O-β-D-Glucopyranuronosyl-D-mannose,	[M-H]-	-0.0996935	,
355.088		C12H20O12	4-O-β-D-Mannopyranuronosyl-D-glucose,	[M-H]-	-0.0996935	,
360.178	1	C15H27N3O7	Antibiotic BE 16627; Antibiotic BE 16627A,	[M-H]-	-0.00666338	Inhibitor of collagenase, gelatinase, stromelysin and cancer metastasis,
362.136	1	C17H21N3O6	Neosidomycin; 4-Methoxy, 6'-parent acid, 6'-amide,	[M-H]-	-0.0149115	,
373.1	1	C13H18N4O9	Photopterin A,	[M-H]-	-0.0117931	Inhibitor of riboflavine synthetase,
373.104		C18H18N2O7	2-Amino-3H-phenoxazin-3-one; N-β-D-Glucopyranosyl,	[M-H]-	-0.0305545	Antibacterial and cytotoxic agent,
375.104	1	C14H20N2O10	5-Ribofuranosyluridine; β-D-form,	[M-H]-	0.438811	Intermediate in the biochemical interconversion of Uridine and Pseudouridine,
375.193	1	C20H28N2O5	1,1'-Oxybis[3-[4-(methylamino)phenoxy]-2-propanol],	[M-H]-	-0.115674	,
376.155	1	C15H27N3O6S	Methionylserylleucine; N-Formyl,	[M-H]-	0.00159509	,
377.135	1	C18H22N2O7	Neosidomycin; 4-Methoxy,	[M-H]-	-0.00901533	,
382.101	1	C15H21N5O3S2	Tallysomycin K5,	[M-H]-	0.0774664	,
385.1	1	C14H18N4O9	Putidolumazine,	[M-H]-	-0.0685536	Inhibitor of Riboflavin synthase,
399.225	1	C18H32N4O6	Bisucaberin,	[M-H]-	-0.033565	Siderophore which sensitises tumour cells to macrophage-mediated cytolysis. Inhibits WNT signalling,
401.168	1	C16H26N4O8	Schizokinen A,	[M-H]-	-0.115662	Siderophore,
405.105	1	C17H18N4O8	1,2,3,4,7,8-Hexahydro-6-(4-hydroxyphenyl)-8-(2,3,4,5-tetrahydroxypentyl)-2,4,7-pteridinetrione; D-ribo-form,	[M-H]-	-0.131818	,
415.093	1	C15H20N4O8S	Chitinovorin C,	[M-H]-	-0.135873	Shows weak activity against Gram-negative bacteria,
421.075	2	C12H23O14P	Agrocinopin D,	[M-H]-	-0.0840705	,
421.075		C12H23O14P	1,1'-Di-myo-inosityl phosphate,	[M-H]-	-0.0840705	,
429.125	1	C15H26O14	2,3-Dihydroxypropanoic acid; (ξ)-form, 2-O-[α-D-Mannopyranosyl-(1->2)-α-D-glucopyranoside],	[M-H]-	0.0526653	,
436.191	2	C21H31N3O5S	Methionylleucylphenylalanine; L-L-L-form, N-Formyl,	[M-H]-	-0.0674016	Potent chemotactic peptide. Used for treating local infection e.g. burns,
436.191		C21H31N3O5S	Methionylphenylalanylleucine; N-Formyl,	[M-H]-	-0.0674016	Chemotactic agent,
441.119	1	C23H22O9	Homo-ε-rhodomycinone,	[M-H]-	0.928548	Cytotoxic,
485.255	2	C28H38O7	Bongkrekic acid; (20E)-form,	[M-H]-	-0.351156	Exhibits antifungal activity,
485.255		C28H38O7	Bongkrekic acid; (20Z)-form,	[M-H]-	-0.351156	Toxin. Inhibitor of ADP transport by mitochondria, causing cell death,
585.242	1	C26H42N4O7S2	Antibiotic FR 183737,	[M-H]-	-0.229648	Antitumour agent also showing activity against Gram-positive bacteria,
739.283	1	C36H44N4O13	Nannochelin C,	[M-H]-	-0.248078	Siderophore with weak antibacterial activity,
759.351	1	C42H52N2O11	Disorazole F1; Demethoxy, 9',10'-dihydroxy, 9,10-epoxide 5',6'Z-didehydro, 9',10'-dihydro,	[M-H]-	-0.873641	Cytotoxic, fungicidal,
a) m/z values detected by FT-ICR-MS analysis
b) number of metabolite names assigned to the m/z
c) molecular formulae assigned
d) error in ppm between the measured masses and the masses of the assigned metabolites
e) names of the metabolites assigned
f) biological activity described for the assigned compound

## Sheet: -Pi T3
m/za	No. metabolite namesb	Empirical formulac	Ion form	Mass error (ppm)d	DNP compounde	Biological activity
158.061	1	C10H9NO	2-Quinolinemethanol,	[M-H]-	-0.129064	Exhibits hypoglycaemic activity,
160.062	3	C6H11NO4	5-Amino-6-hydroxy-4-oxohexanoic acid; (+)-form,	[M-H]-	-0.0899654	Vitamin B12 antimetabolite. Antibacterial agent,
160.062		C6H11NO4	3-Aminopentanedioic acid; N-Me,	[M-H]-	-0.0899654	,
160.062		C6H11NO4	4-Hydroxy-5-hydroxymethyl-2-pyrrolidinecarboxylic acid; (2S,4S,5R)-form,	[M-H]-	-0.0899654	,
164.072	1	C9H11NO2	Phenylacetohydroxamic acid; N-Me,	[M-H]-	0.887418	,
164.072	1	C9H11NO2	Phenylacetohydroxamic acid; N-Me,	[M-H]-	-0.0633869	,
170.046	1	C7H9NO4	4-(Hydroxymethyl)-6-methyl-2,3,5-pyridinetriol,	[M-H]-	-0.0729215	Dopamine β-hydroxylase inhibitor, antihypertensive agent,
170.082	1	C8H13NO3	3-Aminodihydro-2(3H)-furanone; (S)-form, N-Butanoyl,	[M-H]-	-0.0611469	Autoinducer,
174.092	1	C11H13NO	1H-Indole-3-ethanol; Me ether,	[M-H]-	-0.0080417	,
175.061	3	C7H12O5	1-Deoxy-2,7-anhydroaltroheptulose; D-form,	[M-H]-	-0.0708324	,
175.061		C7H12O5	5-(Hydroxymethyl)-5-cyclohexene-1,2,3,4-tetrol; (1R,2S,3S,4R)-form,	[M-H]-	-0.0708324	,
175.061		C7H12O5	5-(Hydroxymethyl)-5-cyclohexene-1,2,3,4-tetrol; (1S,2S,3S,4R)-form,	[M-H]-	-0.0708324	Plant growth regulator,
176.039	1	C6H11NO3S	Methionine; (S)-form, N-Formyl,	[M-H]-	-0.0306751	,
179.071	1	C10H12O3	2-Hydroxy-3-phenylpropanoic acid; (S)-form, Me ester,	[M-H]-	-0.0357399	Weakly phytotoxic,
182.046	2	C8H9NO4	2-(4-Hydroxy-3-nitrophenyl)ethanol,	[M-H]-	-0.0186766	Phytotoxin,
182.046		C8H9NO4	Isohematinic acid; (±)-form,	[M-H]-	-0.0186766	,
183.078	2	C8H12N2O3	Cyclo(alanyl-4-hydroxyprolyl); (3S,7R,8aR)-form,	[M-H]-	-0.0240335	,
183.078		C8H12N2O3	Cyclo(alanyl-4-hydroxyprolyl); (3S,7R,8aS)-form,	[M-H]-	-0.0240335	,
186.077	1	C8H13NO4	3-Aminodihydro-2(3H)-furanone; (S)-form, N-(3R-Hydroxybutanoyl),	[M-H]-	-0.0397684	Autoinducer,
187.072	1	C7H12N2O4	5-Amino-2-(aminomethyl)-2-hydroxyhexanedioic acid; (2S,5S)-form, β-Lactam,	[M-H]-	0.0566625	In vivo hydrolysis prod. of Tabtoxin. The actual wildfire disease toxin. Irreversible glutamine synthetase inhibitor,
189.088	1	C7H14N2O4	Rhizobitoxin; (2S,2'R)-form,	[M-H]-	-0.0391352	Antimetab. preventing the formation of ethylene by plants,
190.072	2	C7H13NO5	3-Amino-3,6-dideoxygalactose; D-form, N-Formyl,	[M-H]-	-0.0178879	,
190.072		C7H13NO5	3-Amino-3,6-dideoxyglucose; D-form, N-Formyl,	[M-H]-	-0.0178879	,
194.046	1	C9H9NO4	2,6-Pyridinedicarboxylic acid; Mono-Et ester,	[M-H]-	0.0443194	,
196.025	1	C8H7NO5	(4-Hydroxy-3-nitrophenyl)acetic acid,	[M-H]-	0.018365	Shows antibacterial activity,
198.077	1	C9H13NO4	Anticapsin,	[M-H]-	-0.00201941	Active against some Gram-positive organisms,
200.072	1	C12H11NO2	2-Quinolinemethanol; Ac,	[M-H]-	-0.246911	,
202.072	1	C8H13NO5	2,4-Dihydroxy-3,3,4-trimethyl-5-oxo-2-pyrrolidinecarboxylic acid,	[M-H]-	0.00791797	,
206.082	1	C11H13NO3	5-(2-Aminophenyl)-5-oxopentanoic acid,	[M-H]-	0.0368785	,
208.062	1	C10H11NO4	2-Amino-3-(3-formyl-4-hydroxyphenyl)propanoic acid; (S)-form,	[M-H]-	0.0557527	,
209.046	2	C10H10O5	Alcanivorone,	[M-H]-	0.122461	,
209.046		C10H10O5	2,4-Diacetyl-1,3,5-benzenetriol,	[M-H]-	0.122461	Active against Gram-positive bacteria and actinomycetes (Anti-MRSA). Antifungal agent,
210.953	3	C8H4O3S2	Thiotropocin,	[M-H]-	0.0407674	Active against Gram-positive and -negative bacteria, fungi and mycoplasmas, esp. in acid soln.,
210.953		C8H4O3S2	Tropodithietic acid,	[M-H]-	0.0407674	Active against Gram-positive and -negative bacteria. Quorum signalling molecule,
210.953		C8H4O3S2	Troposulfenin,	[M-H]-	0.0407674	,
212.056	1	C9H11NO5	2-Amino-3-(2,4,5-trihydroxyphenyl)propanoic acid; (S)-form,	[M-H]-	-0.162221	Neurotoxin,
212.093	1	C10H15NO4	3-Aminodihydro-2(3H)-furanone; (S)-form, N-(3-Oxohexanoyl),	[M-H]-	0.0216886	Regulates carbapenem prodn. in E. carotovora. Autoinducer,
213.124	1	C10H18N2O3	5-Methyl-2-oxo-4-imidazolidinehexanoic acid; (4R,5S)-form,	[M-H]-	0.0168915	,
214.108	1	C10H17NO4	3-Aminodihydro-2(3H)-furanone; (S)-form, N-(3R-Hydroxyhexanoyl),	[M-H]-	0.0214844	,
220.062	1	C11H11NO4	3-(2,3-Dihydro-3-hydroxy-1H-indol-3-yl)-2-oxopropanoic acid; (ξ)-form,	[M-H]-	0.0345358	,
220.083	1	C8H15NO6	2-Acetamido-2-deoxyglucose; D-form,	[M-H]-	0.0708825	,
220.098	2	C12H15NO3	2-Amino-4'-hydroxyacetophenone; N-Butanoyl,	[M-H]-	0.125399	,
220.098		C12H15NO3	1,2,3,4-Tetrahydro-4-methoxy-2-methyl-8-quinolinecarboxylic acid; (2RS,4RS)-form,	[M-H]-	0.125399	Antibacterial and antifungal agent,
224.969	1	C9H6O3S2	Troposulfenin; 8-S-Me,	[M-H]-	0.064898	,
226.072	1	C10H13NO5	Arogenic acid,	[M-H]-	0.184012	,
226.948	1	C8H4O4S2	Hydroxytropodithietic acid,	[M-H]-	0.0511131	,
228.124	1	C11H19NO4	3-Aminodihydro-2(3H)-furanone; (S)-form, N-(3R-Hydroxy-5-methylhexanoyl),	[M-H]-	0.0464659	,
230.082	1	C13H13NO3	5,8-Dihydroxy-2-naphthalenecarboxylic acid; Di-Me ether, amide,	[M-H]-	0.0504168	,
236.093	1	C12H15NO4	Palmyrrolinone,	[M-H]-	0.0533688	Potent molluscidal agent,
238.054	1	C11H13NO3S	Thiobutacin,	[M-H]-	-0.0226839	Antifungal and antioomycetic agent,
244.977	1	C9H10O2S3	2,3,5-Tris(methylthio)-1,4-benzenediol; 1,4-Quinone,	[M-H]-	0.153484	Similar props. as parent,
245.114	1	C10H18N2O5	2,3-Diamino-2,3,6-trideoxymannose; β-L-Pyranose-form, 2,3-Di-Ac,	[M-H]-	0.0595641	,
246.077	1	C13H13NO4	3-Aminodihydro-2(3H)-furanone; (S)-form, N-(4-Hydroxy-E-cinnamoyl),	[M-H]-	0.059331	Quorum-sensing signal,
246.993	1	C9H12O2S3	2,3,5-Tris(methylthio)-1,4-benzenediol,	[M-H]-	0.140085	Active against Gram-positive bacteria, some fungi and yeasts,
248.114	1	C10H19NO6	3-Amino-3,6-dideoxyglucose; D-form, N-(3S-Hydroxybutanoyl),	[M-H]-	0.0910872	,
248.129	2	C14H19NO3	2-Amino-4'-hydroxyacetophenone; N-Hexanoyl,	[M-H]-	-0.00967238	,
248.129		C14H19NO3	2-Amino-4'-hydroxyacetophenone; N-(4-Methylpentanoyl),	[M-H]-	-0.00967238	,
253.083	1	C11H14N2O5	2-Amino-1-(4-nitrophenyl)-1,3-propanediol; (1R,2R)-form, N-Ac,	[M-H]-	0.168324	Active against Gram-positive and Gram-negative bacteria,
255.135	1	C12H20N2O4	Pulcherriminic acid,	[M-H]-	0.0768221	Active against Gram-positive bacteria,
256.094	1	C10H15N3O5	5-Methylcytidine,	[M-H]-	0.0960585	,
257.129	1	C15H18N2O2	Cyclo(phenylalanylpipecolinyl); (3S,9aS)-form,	[M-H]-	0.387354	,
259.039	1	C9H12N2O5S	4-Thiouridine,	[M-H]-	0.083385	Possesses antibacterial and cytotoxic props. Used as an intrinsic photoaffinity probe of nucleic acid structure and interactions,
259.13	1	C11H20N2O5	Antibiotic XK 206,	[M-H]-	0.0949331	Weakly active against Gram-positive bacteria and Proteus vulgaris,
260.114	1	C11H19NO6	Opines; Epileucinopine, 2-Epimer,	[M-H]-	0.0907295	,
264.124	4	C14H19NO4	Fuzanine A,	[M-H]-	0.0742075	,
264.124		C14H19NO4	Fuzanine A; 3',4'-Dihydro, 5'-ketone,	[M-H]-	0.0742075	,
264.124		C14H19NO4	Fuzanine A; 3-Epimer,	[M-H]-	0.0742075	,
264.124		C14H19NO4	Fuzanine A; 3-Epimer, 3',4'-dihydro, 5'-ketone,	[M-H]-	0.0742075	,
266.089	1	C10H13N5O4	5'-Deoxyguanosine,	[M-H]-	0.0811757	Shows herbicidal activuty,
268.083	1	C12H15NO6	1-(2-Carboxyanilino)-1-deoxyribulose; D-form,	[M-H]-	0.0619212	,
269.114	2	C12H18N2O5	Antibiotic OM 001,	[M-H]-	0.158297	Inhibitor of Candida albicans,
269.114		C12H18N2O5	Bacilysin,	[M-H]-	0.158297	Active against Gram-positive and -negative bacteria,
271.057	1	C10H12N2O7	Lactivicin,	[M-H]-	0.0907558	Active against Gram-positive and -negative bacteria. β-Lactamase inhibitor. Active against penicillin-resitant pneumococci,
273.023	1	C14H10O4S	2,2'-Thiobis[7-hydroxy-2,4,6-cycloheptatrien-1-one],	[M-H]-	0.119404	Inhibits against Gram-positive and Gram-negative bacteria,
275.104	2	C14H16N2O4	Cyclo(4-hydroxyprolyltyrosyl); (3S,7R,8aR)-form,	[M-H]-	0.0676109	,
275.104		C14H16N2O4	Cyclo(4-hydroxyprolyltyrosyl); (3S,7R,8aS)-form,	[M-H]-	0.0676109	,
277.123	1	C11H22N2O4S	Pantetheine; (R)-form,	[M-H]-	0.0851608	,
289.104	2	C11H18N2O7	Chrysopine,	[M-H]-	0.0747136	Crown gall opine,
289.104		C11H18N2O7	Rhizolotine,	[M-H]-	0.0747136	,
290.103	2	C15H17NO5	1-(4-Hydroxyphenyl)-2-isocyanoethene; (E)-form, O-(6-Deoxyhexopyranoside),	[M-H]-	0.0468798	,
290.103		C15H17NO5	4-(2-Isocyanoethenyl)phenol; (ξ)-form, O-α-L-Rhamnopyranoside,	[M-H]-	0.0468798	Melanogenesis inhibitor,
301.177	1	C14H26N2O5	Tenacibactin B,	[M-H]-	0.0119531	Siderophore,
302.082	1	C11H17N3O5S	5-(Methylaminomethyl)-2-thiouridine,	[M-H]-	0.190677	Located at the first position of the anticodon of t-RNA. Possible role in translating genetic information in protein biosynthesis,
303.12	1	C12H20N2O7	Dysiherbaine,	[M-H]-	0.0316706	Potent and subtype-selective agonist for ionotropic glutamate receptors. Neurotoxin,
304.998	1	C11H14O4S3	2,5-Dihydroxy-3,4,6-tris(methylthio)benzeneacetic acid,	[M-H]-	0.116722	,
325.104	1	C14H18N2O7	N-Alanylthreonine; L-L-form, N-(2,3-Dihydroxybenzoyl),	[M-H]-	0.0049215	Inhibitor of leucine aminopeptidase,
327.095	1	C12H16N4O7	Photolumazine B; 1'-Deoxy,	[M-H]-	0.0293493	Inhibitor of riboflavine synthetase,
328.045	1	C10H12N5O6P	2-Amino-6-[3-hydroxy-4-(phosphonooxy)-1-butenyl]-4(1H)-pteridinone,	[M-H]-	0.0292643	,
328.188	2	C15H27N3O5	Fortimicin AH,	[M-H]-	0.0262045	Active against Gram-positive and -negative bacteria,
328.188		C15H27N3O5	Fortimicin AH; 3-Epimer,	[M-H]-	0.0262045	Active against Gram-positive and -negative bacteria,
331.115	1	C13H20N2O8	Mytilin A,	[M-H]-	0.0410734	Uv protectant,
338.111	1	C13H17N5O6	Kanagawamicin,	[M-H]-	-0.00414066	Shows antitumour and weak antibacterial props.,
344.11	1	C13H19N3O8	3-(3-Amino-3-carboxypropyl)uridine,	[M-H]-	0.0191799	,
355.088	6	C12H20O12	3-O-α-D-Glucopyranuronosyl-D-galactose,	[M-H]-	-0.0996935	,
355.088		C12H20O12	4-O-β-D-Glucopyranuronosyl-D-galactose,	[M-H]-	-0.0996935	,
355.088		C12H20O12	4-O-β-D-Glucopyranuronosyl-D-glucose,	[M-H]-	-0.0996935	,
355.088		C12H20O12	6-O-β-D-Glucopyranuronosyl-D-glucose,	[M-H]-	-0.0996935	,
355.088		C12H20O12	2-O-β-D-Glucopyranuronosyl-D-mannose,	[M-H]-	-0.0996935	,
355.088		C12H20O12	4-O-β-D-Mannopyranuronosyl-D-glucose,	[M-H]-	-0.0996935	,
360.178	1	C15H27N3O7	Antibiotic BE 16627; Antibiotic BE 16627A,	[M-H]-	-0.00666338	Inhibitor of collagenase, gelatinase, stromelysin and cancer metastasis,
362.136	1	C17H21N3O6	Neosidomycin; 4-Methoxy, 6'-parent acid, 6'-amide,	[M-H]-	-0.0149115	,
373.1	1	C13H18N4O9	Photopterin A,	[M-H]-	-0.0117931	Inhibitor of riboflavine synthetase,
373.104	2	C18H18N2O7	2-Amino-3H-phenoxazin-3-one; N-β-D-Glucopyranosyl,	[M-H]-	-0.0305545	Antibacterial and cytotoxic agent,
375.104		C14H20N2O10	5-Ribofuranosyluridine; β-D-form,	[M-H]-	0.438811	Intermediate in the biochemical interconversion of Uridine and Pseudouridine,
376.155	1	C15H27N3O6S	Methionylserylleucine; N-Formyl,	[M-H]-	0.00159509	,
377.135	1	C18H22N2O7	Neosidomycin; 4-Methoxy,	[M-H]-	-0.00901533	,
382.101	1	C15H21N5O3S2	Tallysomycin K5,	[M-H]-	0.0774664	,
385.1	1	C14H18N4O9	Putidolumazine,	[M-H]-	-0.0685536	Inhibitor of Riboflavin synthase,
399.225	1	C18H32N4O6	Bisucaberin,	[M-H]-	-0.033565	Siderophore which sensitises tumour cells to macrophage-mediated cytolysis. Inhibits WNT signalling,
415.093	1	C15H20N4O8S	Chitinovorin C,	[M-H]-	-0.135873	Shows weak activity against Gram-negative bacteria,
421.075	1	C12H23O14P	Agrocinopin D,	[M-H]-	-0.0840705	,
421.075		C12H23O14P	1,1'-Di-myo-inosityl phosphate,	[M-H]-	-0.0840705	,
429.125	1	C15H26O14	2,3-Dihydroxypropanoic acid; (ξ)-form, 2-O-[α-D-Mannopyranosyl-(1->2)-α-D-glucopyranoside],	[M-H]-	0.0526653	,
436.191	1	C21H31N3O5S	Methionylleucylphenylalanine; L-L-L-form, N-Formyl,	[M-H]-	-0.0674016	Potent chemotactic peptide. Used for treating local infection e.g. burns,
436.191		C21H31N3O5S	Methionylphenylalanylleucine; N-Formyl,	[M-H]-	-0.0674016	Chemotactic agent,
441.119	1	C23H22O9	Homo-ε-rhodomycinone,	[M-H]-	0.928548	Cytotoxic,
585.242	1	C26H42N4O7S2	Antibiotic FR 183737,	[M-H]-	-0.229648	Antitumour agent also showing activity against Gram-positive bacteria,
759.351	1	C42H52N2O11	Disorazole F1; Demethoxy, 9',10'-dihydroxy, 9,10-epoxide 5',6'Z-didehydro, 9',10'-dihydro,	[M-H]-	-0.873641	Cytotoxic, fungicidal,
a) m/z values detected by FT-ICR-MS analysis
b) number of metabolite names assigned to the m/z
c) molecular formulae assigned
d) error in ppm between the measured masses and the masses of the assigned metabolites
e) names of the metabolites assigned
f) biological activity described for the assigned compound

## Sheet: +Pi T1
m/za	No. metabolite namesb	Empirical formulac	Ion form	Mass error (ppm)d	DNP compounde	Biological activity
154.051	4	C7H9NO3	1-Hydroxy-5-methoxy-6-methyl-2(1H)-pyridinone,	[M-H]-	-0.0934755	Active against Gram-positive and Gram-negative bacteria. Siderophore,
154.051		C7H9NO3	7-Oxo-1-azabicyclo[3.2.0]heptane-2-carboxylic acid; (2R,5R)-form,	[M-H]-	-0.0934755	Lacks antibacterial activity,
154.051		C7H9NO3	7-Oxo-1-azabicyclo[3.2.0]heptane-2-carboxylic acid; (2S,5R)-form,	[M-H]-	-0.0934755	Lacks antibacterial activity,
154.051		C7H9NO3	2,4-Pyrrolidinedione; Enol-form, Me ether, N-Ac,	[M-H]-	-0.0934755	,
160.062	3	C6H11NO4	5-Amino-6-hydroxy-4-oxohexanoic acid; (+)-form,	[M-H]-	-0.0899654	Vitamin B12 antimetabolite. Antibacterial agent,
160.062		C6H11NO4	3-Aminopentanedioic acid; N-Me,	[M-H]-	-0.0899654	,
160.062		C6H11NO4	4-Hydroxy-5-hydroxymethyl-2-pyrrolidinecarboxylic acid; (2S,4S,5R)-form,	[M-H]-	-0.0899654	,
164.072	1	C9H11NO2	Phenylacetohydroxamic acid; N-Me,	[M-H]-	-0.0633869	,
169.098	1	C8H14N2O2	3-(2-Methylpropyl)-2,5-piperazinedione; (S)-form,	[M-H]-	-0.0615027	Cyclic dipeptide of interest for physicochemical studies of taste physiology and of morphine dependence,
170.046	1	C7H9NO4	4-(Hydroxymethyl)-6-methyl-2,3,5-pyridinetriol,	[M-H]-	-0.0729215	Dopamine β-hydroxylase inhibitor, antihypertensive agent,
170.082	1	C8H13NO3	3-Aminodihydro-2(3H)-furanone; (S)-form, N-Butanoyl,	[M-H]-	-0.0611469	Autoinducer,
172.062	1	C7H11NO4	3-Hydroxy-2,3-dimethyl-5-oxo-2-pyrrolidinecarboxylic acid,	[M-H]-	-0.0546316	,
173.046	1	C7H10O5	Tetrahydro-3-hydroxy-5-oxo-3-furanacetic acid; (ξ)-form, Me ester,	[M-H]-	-0.0485421	,
174.114	1	C8H17NO3	2,3,6-Trideoxy-3-dimethylamino-ribo-hexose; L-form,	[M-H]-	-0.042501	,
175.061	3	C7H12O5	1-Deoxy-2,7-anhydroaltroheptulose; D-form,	[M-H]-	-0.0708324	,
175.061		C7H12O5	5-(Hydroxymethyl)-5-cyclohexene-1,2,3,4-tetrol; (1R,2S,3S,4R)-form,	[M-H]-	-0.0708324	,
175.061		C7H12O5	5-(Hydroxymethyl)-5-cyclohexene-1,2,3,4-tetrol; (1S,2S,3S,4R)-form,	[M-H]-	-0.0708324	Plant growth regulator,
176.039	1	C6H11NO3S	Methionine; (S)-form, N-Formyl,	[M-H]-	-0.0306751	,
179.035	1	C9H8O4	3-(4-Hydroxyphenyl)-2-oxopropanoic acid,	[M-H]-	-0.0580892	Biosynthetic intermed. for aromatic compds. Enzyme substrate,
179.071	1	C10H12O3	2-Hydroxy-3-phenylpropanoic acid; (S)-form, Me ester,	[M-H]-	-0.0357399	Weakly phytotoxic,
179.144	1	C12H20O	4,4a,5,6,7,8-Hexahydro-4a,8-dimethyl-2(3H)-naphthalenone; (4aS,8S)-form, 1,8aβ-Dihydro,	[M-H]-	-0.0357254	,
181.051	3	C9H10O4	Antibiotic BN 225,	[M-H]-	-0.0243026	Active against Gram-negative and -positive bacteria,
181.051		C9H10O4	(2,5-Dihydroxyphenyl)acetic acid; Me ester,	[M-H]-	-0.0243026	,
181.051		C9H10O4	2,3,4-Trihydroxy-2,4,6-cycloheptatrien-1-one; 3,4-Di-Me ether,	[M-H]-	-0.0243026	,
181.098	4	C9H14N2O2	2-(1-Hydroxy-1-methylpropyl)-3-methoxypyrazine,	[M-H]-	-0.0519055	,
181.098		C9H14N2O2	2-(1-Hydroxy-2-methylpropyl)-3-methoxypyrazine,	[M-H]-	-0.0519055	,
181.098		C9H14N2O2	3-Methylene-6-(1-methylpropyl)-2,5-piperazinedione; (S,S)-form,	[M-H]-	-0.0519055	,
181.098		C9H14N2O2	3-Methylene-6-(2-methylpropyl)-2,5-piperazinedione; (S)-form,	[M-H]-	-0.0519055	Inhibitor of α-glucosidases,
182.046	2	C8H9NO4	2-(4-Hydroxy-3-nitrophenyl)ethanol,	[M-H]-	-0.0186766	Phytotoxin,
182.046		C8H9NO4	Isohematinic acid; (±)-form,	[M-H]-	-0.0186766	,
183.078	2	C8H12N2O3	Cyclo(alanyl-4-hydroxyprolyl); (3S,7R,8aR)-form,	[M-H]-	-0.0240335	,
183.078		C8H12N2O3	Cyclo(alanyl-4-hydroxyprolyl); (3S,7R,8aS)-form,	[M-H]-	-0.0240335	,
183.114	2	C9H16N2O2	Cyclo(alanylisoleucyl); (1'S,3S,6S)-form,	[M-H]-	-0.0131066	,
183.114		C9H16N2O2	Cyclo(alanylleucyl); (3S,6S)-form,	[M-H]-	-0.0131066	Shows virustatic activity,
185.009	1	C7H6O6	2-Carboxy-2,5-dihydro-5-oxo-2-furanacetic acid; (R)-form,	[M-H]-	-0.00216206	Intermediate in the β-ketoadipate pathway in bacteria,
185.093	1	C8H14N2O3	2,6-Diamino-4-hexenoic acid; (±)-(E)-form, N2-Ac,	[M-H]-	-0.00216107	Antifungal agent,
186.077	1	C8H13NO4	3-Aminodihydro-2(3H)-furanone; (S)-form, N-(3R-Hydroxybutanoyl),	[M-H]-	-0.0397684	Autoinducer,
194.046	1	C9H9NO4	2,6-Pyridinedicarboxylic acid; Mono-Et ester,	[M-H]-	0.0443194	,
196.025	1	C8H7NO5	(4-Hydroxy-3-nitrophenyl)acetic acid,	[M-H]-	0.018365	Shows antibacterial activity,
196.062	2	C9H11NO4	2-Amino-3,4-dihydroxybenzoic acid; 4-Me ether, Me ester,	[M-H]-	0.0132611	,
196.062		C9H11NO4	2-Amino-3-(3,4-dihydroxyphenyl)propanoic acid; (S)-form,	[M-H]-	0.0132611	,
198.077	1	C9H13NO4	Anticapsin,	[M-H]-	-0.00201941	Active against some Gram-positive organisms,
202.072	1	C8H13NO5	2,4-Dihydroxy-3,3,4-trimethyl-5-oxo-2-pyrrolidinecarboxylic acid,	[M-H]-	0.00791797	,
202.11	1	C10H13N5	Zeatin; (E)-form, Deoxy,	[M-H]-	0.0326555	Potent cytokinin. Plant growth regulator. Nematicide,
204.067	1	C11H11NO3	2-Hydroxy-3-(3-indolyl)propanoic acid; (ξ)-form,	[M-H]-	0.0225417	,
204.088	4	C8H15NO5	3-Amino-3,6-dideoxygalactose; D-form, N-Ac,	[M-H]-	0.00783977	,
204.088		C8H15NO5	4-Amino-4,6-dideoxyglucose; D-form, N-Ac,	[M-H]-	0.00783977	,
204.088		C8H15NO5	4-Amino-4,6-dideoxymannose; D-form, N-Ac,	[M-H]-	0.00783977	,
204.088		C8H15NO5	2-Amino-2,6-dideoxytalose; L-form, N-Ac,	[M-H]-	0.00783977	,
205.123	1	C13H18O2	2-Hydroxy-5-methyl-1-phenyl-3-hexanone; (S)-form,	[M-H]-	-0.00195005	Antiviral agent,
206.082	1	C11H13NO3	5-(2-Aminophenyl)-5-oxopentanoic acid,	[M-H]-	0.0368785	,
207.078	1	C10H12N2O3	2-Amino-5-oxo-5-(2-pyridinyl)pentanoic acid; (S)-form,	[M-H]-	0.0463595	,
208.062	1	C10H11NO4	2-Amino-3-(3-formyl-4-hydroxyphenyl)propanoic acid; (S)-form,	[M-H]-	0.0557527	,
208.098	1	C11H15NO3	11-Carboxyanatoxin a,	[M-H]-	0.0124941	,
209.046	2	C10H10O5	Alcanivorone,	[M-H]-	0.122461	,
209.046		C10H10O5	2,4-Diacetyl-1,3,5-benzenetriol,	[M-H]-	0.122461	Active against Gram-positive bacteria and actinomycetes (Anti-MRSA). Antifungal agent,
210.114	1	C11H17NO3	3-Aminodihydro-2(3H)-furanone; (S)-form, N-(5-Methylhexenoyl),	[M-H]-	-0.035219	,
211.109	1	C10H16N2O3	Cyclo(prolylvalyl); (3R,8aS)-form, 8a-Hydroxy,	[M-H]-	0.00284214	,
212.056	1	C9H11NO5	2-Amino-3-(2,4,5-trihydroxyphenyl)propanoic acid; (S)-form,	[M-H]-	-0.162221	Neurotoxin,
212.093	1	C10H15NO4	3-Aminodihydro-2(3H)-furanone; (S)-form, N-(3-Oxohexanoyl),	[M-H]-	0.0216886	Regulates carbapenem prodn. in E. carotovora. Autoinducer,
213.017	1	C5H11O7P	2-Deoxy-erythro-pentose; D-form, 5-Phosphate,	[M-H]-	0.026289	,
213.124	1	C10H18N2O3	5-Methyl-2-oxo-4-imidazolidinehexanoic acid; (4R,5S)-form,	[M-H]-	0.0168915	,
214.083	1	C8H13N3O4	5-Aminoimidazole riboside,	[M-H]-	0.0308291	,
214.108	1	C10H17NO4	3-Aminodihydro-2(3H)-furanone; (S)-form, N-(3R-Hydroxyhexanoyl),	[M-H]-	0.0214844	,
217.051	1	C12H10O4	1,4-Dihydroxy-2-naphthalenecarboxylic acid; 4-Me ether,	[M-H]-	-0.112416	Herbicidal agent,
219.077	1	C11H12N2O3	5-Hydroxytryptophan; (S)-form,	[M-H]-	0.0757723	Intermediate in mammalian 5-hydroxytryptamine biosynthesis,
219.077		C11H12N2O3	6-Hydroxytryptophan; (S)-form,	[M-H]-	0.0757723	,
220.062	1	C11H11NO4	3-(2,3-Dihydro-3-hydroxy-1H-indol-3-yl)-2-oxopropanoic acid; (ξ)-form,	[M-H]-	0.0345358	,
221.046	2	C11H10O5	6,8-Dihydroxy-3-hydroxymethyl-1H-2-benzopyran-1-one; 6-Me ether,	[M-H]-	0.0886695	Neoplasm inhibitor and antitumour agent. Shows antiinflammatory and immunomodulatory activity,
221.046		C11H10O5	6,7,8-Trihydroxy-3-methyl-1H-2-benzopyran-1-one; 7-Me ether,	[M-H]-	0.0886695	Inhibitor of cyclic nucleotide phosphodiesterase. Calmodulin antagonist,
221.067	2	C8H14O7	6-O-Acetylglucose; D-form,	[M-H]-	0.0208082	,
221.067		C8H14O7	6-O-Acetylglucose; D-form,	[M-H]-	0.0208082	,
226.036	2	C9H9NO6	(2,5-Dihydroxy-3-nitrophenyl)acetic acid; Me ester,	[M-H]-	0.0247748	Plant growth regulator,
226.036		C9H9NO6	2-Hydroxy-3-(4-hydroxy-3-nitrophenyl)propanoic acid; (ξ)-form,	[M-H]-	0.0247748	,
226.072	1	C10H13NO5	Arogenic acid,	[M-H]-	0.184012	,
226.108	1	C11H17NO4	3-Aminodihydro-2(3H)-furanone; (S)-form, N-(3-Oxoheptanoyl),	[M-H]-	0.0203442	,
228.124	1	C11H19NO4	3-Aminodihydro-2(3H)-furanone; (S)-form, N-(3R-Hydroxy-5-methylhexanoyl),	[M-H]-	0.0464659	,
229.087	1	C14H14O3	7-Hydroxy-6-(3-methyl-2-butenyl)-2H-1-benzopyran-2-one,	[M-H]-	0.0899222	,
231.051	1	C9H12O7	2-Oxo-1,3-dioxolane-4,4-diacetic acid; Di-Me ester,	[M-H]-	0.0848298	,
233.067	1	C9H14O7	Xylose; D-form, 2,3-Di-Ac,	[M-H]-	0.0411899	,
236.093	1	C12H15NO4	Palmyrrolinone,	[M-H]-	0.0533688	Potent molluscidal agent,
240.051	2	C10H11NO6	2-Hydroxy-3-(3-hydroxy-4-nitrophenyl)propanoic acid; (S)-form, Me ester,	[M-H]-	0.273275	,
240.051		C10H11NO6	Serine; (S)-form, N-(2,3-Dihydroxybenzoyl),	[M-H]-	0.273275	Siderophore,
240.124	1	C12H19NO4	3-Aminodihydro-2(3H)-furanone; (S)-form, N-(3-Oxooctanoyl),	[M-H]-	0.0441438	Quorum-sensing agent. Autoinducer,
242.14	2	C12H21NO4	3-Aminodihydro-2(3H)-furanone; (S)-form, N-(3R-Hydroxy-6-methylheptanoyl),	[M-H]-	0.0974644	,
242.14		C12H21NO4	3-Aminodihydro-2(3H)-furanone; (S)-form, N-(3R-Hydroxyoctanoyl),	[M-H]-	0.0974644	,
244.046	1	C9H11NO7	Oxazinomycin,	[M-H]-	0.0803126	Antibiotic active against Gram-positive and Gram-negative bacteria,
245.114	1	C10H18N2O5	2,3-Diamino-2,3,6-trideoxymannose; ?-L-Pyranose-form, 2,3-Di-Ac,	[M-H]-	0.0595641	,
246.077	1	C13H13NO4	3-Aminodihydro-2(3H)-furanone; (S)-form, N-(4-Hydroxy-E-cinnamoyl),	[M-H]-	0.059331	Quorum-sensing signal,
247.048	1	C10H8N4O4	Indigoidin,	[M-H]-	-0.952853	,
248.114	1	C10H19NO6	3-Amino-3,6-dideoxyglucose; D-form, N-(3S-Hydroxybutanoyl),	[M-H]-	0.0910872	,
249.04	1	C12H10O6	2,5,7,8-Tetrahydroxy-1,4-naphthoquinone; 2,7-Di-Me ether,	[M-H]-	0.0907483	Active against Gram-positive bacteria and some fungi,
251.077	1	C9H16O8	4-O-(1-Carboxyethyl)mannose,	[M-H]-	0.0581494	,
253.083	1	C11H14N2O5	2-Amino-1-(4-nitrophenyl)-1,3-propanediol; (1R,2R)-form, N-Ac,	[M-H]-	0.168324	Active against Gram-positive and Gram-negative bacteria,
255.135	1	C12H20N2O4	Pulcherriminic acid,	[M-H]-	0.0768221	Active against Gram-positive bacteria,
256.094	1	C10H15N3O5	5-Methylcytidine,	[M-H]-	0.0960585	,
257.089	1	C9H14N4O5	Acadesine,	[M-H]-	0.0178926	Platelet aggregation inhibitor. Apoptosis inducer. Oncolytic,
257.129	1	C15H18N2O2	Cyclo(phenylalanylpipecolinyl); (3S,9aS)-form,	[M-H]-	0.387354	,
259.039	1	C9H12N2O5S	4-Thiouridine,	[M-H]-	0.083385	Possesses antibacterial and cytotoxic props. Used as an intrinsic photoaffinity probe of nucleic acid structure and interactions,
259.13	1	C11H20N2O5	Antibiotic XK 206,	[M-H]-	0.0949331	Weakly active against Gram-positive bacteria and Proteus vulgaris,
260.114	1	C11H19NO6	Opines; Epileucinopine, 2-Epimer,	[M-H]-	0.0907295	,
261.062	2	C10H14O8	1,3,4,6-Hexanetetracarboxylic acid,	[M-H]-	0.212977	,
261.062		C10H14O8	1,3,4,6-Hexanetetracarboxylic acid; (3RS,4SR)-form,	[M-H]-	0.212977	,
261.088	1	C13H14N2O4	Pukeleimide; (E)-form, Δ10,13-Isomer, 13-deoxy,	[M-H]-	0.090391	,
263.067	1	C12H12N2O5	Proferrorosamine B,	[M-H]-	0.0136847	Siderophore,
264.124	4	C14H19NO4	Fuzanine A,	[M-H]-	0.0742075	,
264.124		C14H19NO4	Fuzanine A; 3',4'-Dihydro, 5'-ketone,	[M-H]-	0.0742075	,
264.124		C14H19NO4	Fuzanine A; 3-Epimer,	[M-H]-	0.0742075	,
264.124		C14H19NO4	Fuzanine A; 3-Epimer, 3',4'-dihydro, 5'-ketone,	[M-H]-	0.0742075	,
265.119	1	C13H18N2O4	5-Octanoylamino-2,3,6(1H)-pyridinetrione,	[M-H]-	0.0475258	,
266.089	1	C10H13N5O4	5'-Deoxyguanosine,	[M-H]-	0.0811757	Shows herbicidal activuty,
266.14	2	C14H21NO4	Fuzanine A; 3',4'-Dihydro,	[M-H]-	-0.0390772	,
266.14		C14H21NO4	Fuzanine A; 3-Epimer, 3',4'-dihydro,	[M-H]-	-0.0390772	,
267.073	1	C10H12N4O5	Inosine,	[M-H]-	0.047178	Activates cellular functions. Cardiotonic. Suggested to be capable of forming base pairs with Adenine, Cytosine or Uracil thus contributing to genetic code degeneracy by causing stable mispairings. Used to treat cardiac disorders. Egg-release pheromone of Nereis succinea,
267.099	1	C12H16N2O5	2-Amino-1-(4-nitrophenyl)-1,3-propanediol; (1R,2R)-form, N-Propanoyl,	[M-H]-	0.00224636	Active against Gram-positive and Gram-negative bacteria,
268.083	1	C12H15NO6	1-(2-Carboxyanilino)-1-deoxyribulose; D-form,	[M-H]-	0.0619212	,
269.114	2	C12H18N2O5	Antibiotic OM 001,	[M-H]-	0.158297	Inhibitor of Candida albicans,
269.114		C12H18N2O5	Bacilysin,	[M-H]-	0.158297	Active against Gram-positive and -negative bacteria,
270.171	1	C14H25NO4	3-Aminodihydro-2(3H)-furanone; (S)-form, N-(3R-Hydroxydecanoyl),	[M-H]-	-0.0903131	,
271.057	1	C10H12N2O7	Lactivicin,	[M-H]-	0.0907558	Active against Gram-positive and -negative bacteria. β-Lactamase inhibitor. Active against penicillin-resitant pneumococci,
275.088	3	C10H16N2O7	2,3-Diamino-2,3-dideoxyglucuronic acid; D-form, 2N,3N-Di-Ac,	[M-H]-	0.0966962	,
275.088		C10H16N2O7	2,3-Diamino-2,3-dideoxyguluronic acid; L-form, 2,3-N-Di-Ac,	[M-H]-	0.0966962	,
275.088		C10H16N2O7	2,3-Diamino-2,3-dideoxymannuronic acid; D-form, N,N'-Di-Ac,	[M-H]-	0.0966962	,
275.104	2	C14H16N2O4	Cyclo(4-hydroxyprolyltyrosyl); (3S,7R,8aR)-form,	[M-H]-	0.0676109	,
275.104		C14H16N2O4	Cyclo(4-hydroxyprolyltyrosyl); (3S,7R,8aS)-form,	[M-H]-	0.0676109	,
277.123	1	C11H22N2O4S	Pantetheine; (R)-form,	[M-H]-	0.0851608	,
279.135	1	C14H20N2O4	Cyclocarbamide A,	[M-H]-	0.0594694	Herbicide, plant growth regulator,
282.084	1	C10H13N5O5	2-Amino-6-(1,2,3,4-tetrahydroxybutyl)-4(1H)-pteridinone; (1'S,2'S,3'R)-form,	[M-H]-	0.0623927	,
282.11	1	C12H17N3O5	Cyclo(glutamylglycylprolyl),	[M-H]-	0.0942896	Antibacterial agent,
283.068	1	C10H12N4O6	Xanthosine,	[M-H]-	0.0798394	,
283.13	1	C13H20N2O5	Palythine; 3-N-(1Z-Propenyl),	[M-H]-	0.132801	Growth factor; uv protectant,
287.104	1	C15H16N2O4	Limazepine B1; 11-Ketone,	[M-H]-	0.0752341	,
288.12	1	C11H19N3O6	Tabtoxin,	[M-H]-	0.0472025	,
289.104	2	C11H18N2O7	Chrysopine,	[M-H]-	0.0747136	Crown gall opine,
289.104		C11H18N2O7	Rhizolotine,	[M-H]-	0.0747136	,
290.103	2	C15H17NO5	1-(4-Hydroxyphenyl)-2-isocyanoethene; (E)-form, O-(6-Deoxyhexopyranoside),	[M-H]-	0.0468798	,
290.103		C15H17NO5	4-(2-Isocyanoethenyl)phenol; (ξ)-form, O-α-L-Rhamnopyranoside,	[M-H]-	0.0468798	Melanogenesis inhibitor,
292.104	2	C11H19NO8	Agropinic acid,	[M-H]-	0.0157478	,
292.104		C11H19NO8	Muramic acid; D-form, 1'-Epimer, N-Ac,	[M-H]-	0.0157478	,
295.094	2	C13H16N2O6	2-Amino-1-(4-nitrophenyl)-1,3-propanediol; (1R,2R)-form, N,O3-Di-Ac,	[M-H]-	0.0426983	Active against Gram-positive and Gram-negative bacteria,
295.094		C13H16N2O6	Pukeleimide; (E)-form, 9,10-Dihydro, 10-hydroxy,	[M-H]-	0.0426983	,
303.12	1	C12H20N2O7	Dysiherbaine,	[M-H]-	0.0316706	Potent and subtype-selective agonist for ionotropic glutamate receptors. Neurotoxin,
309.109	3	C14H18N2O6	2-Amino-3-(3-formyl-4-hydroxyphenyl)propanoic acid; (S)-form, L-Threonyl amide,	[M-H]-	0.031057	,
309.109		C14H18N2O6	2-Amino-1-(4-nitrophenyl)-1,3-propanediol; (1R,2R)-form, N-Propanoyl, O3-Ac,	[M-H]-	0.031057	Active against Gram-positive and Gram-negative bacteria,
309.109		C14H18N2O6	Pukeleimide; (E)-form, 9,10-Dihydro, 10-methoxy,	[M-H]-	0.031057	,
309.119	5	C12H22O9	4-O-α-L-Fucopyranosyl-L-fucose,	[M-H]-	0.043996	,
309.119		C12H22O9	2-O-α-L-Rhamnopyranosyl-L-rhamnose,	[M-H]-	0.043996	,
309.119		C12H22O9	3-O-α-L-Rhamnopyranosyl-L-rhamnose,	[M-H]-	0.043996	,
309.119		C12H22O9	4-O-α-L-Rhamnopyranosyl-L-rhamnose,	[M-H]-	0.043996	,
309.119		C12H22O9	4-O-β-L-Rhamnopyranosyl-L-rhamnose,	[M-H]-	0.043996	,
327.095	1	C12H16N4O7	Photolumazine B; 1'-Deoxy,	[M-H]-	0.0293493	Inhibitor of riboflavine synthetase,
328.045	1	C10H12N5O6P	2-Amino-6-[3-hydroxy-4-(phosphonooxy)-1-butenyl]-4(1H)-pteridinone,	[M-H]-	0.0292643	,
328.188	2	C15H27N3O5	Fortimicin AH,	[M-H]-	0.0262045	Active against Gram-positive and -negative bacteria,
328.188		C15H27N3O5	Fortimicin AH; 3-Epimer,	[M-H]-	0.0262045	Active against Gram-positive and -negative bacteria,
331.115	1	C13H20N2O8	Mytilin A,	[M-H]-	0.0410734	Uv protectant,
332.146	1	C13H23N3O7	5,7-Diamino-4,6,8-trihydroxy-2-oxononanoic acid; (4S,5R,6S,7R,8S)-form, N5-(1-Iminoethyl), N7-Ac,	[M-H]-	0.049978	,
333.13	1	C13H22N2O8	5,7-Diamino-4,6,8-trihydroxy-2-oxononanoic acid; (4S,5S,6S,7S,8S)-form, N5,N7-Di-Ac,	[M-H]-	0.0108066	,
338.111	1	C13H17N5O6	Kanagawamicin,	[M-H]-	-0.00414066	Shows antitumour and weak antibacterial props.,
341.135	1	C15H22N2O7	Pyloricidin D,	[M-H]-	-0.0334178	Active against Helicobacter pylori,
341.183	1	C15H26N4O5	Glidobactamine,	[M-H]-	0.00762054	,
344.11	1	C13H19N3O8	3-(3-Amino-3-carboxypropyl)uridine,	[M-H]-	0.0191799	,
344.162	1	C18H23N3O4	2-Amino-6-(1H-indol-3-ylacetyl)hexanoic acid; (S)-form, N2-Ac,	[M-H]-	0.00755459	,
347.15	2	C19H24O6	Abyssomicin C; 8,9-Dihydro,	[M-H]-	0.00172836	,
347.15		C19H24O6	Abyssomicin D,	[M-H]-	0.00172836	,
348.218	1	C20H31NO4	Reutericyclin; (R)-form,	[M-H]-	0.00746659	Active against Gram-positive bacteria,
351.139	2	C25H20O2	3,4-Dibenzyl-5-benzylidene-2(5H)-furanone; (E)-form,	[M-H]-	-0.02677	,
351.139		C25H20O2	3,4-Dibenzyl-5-benzylidene-2(5H)-furanone; (Z)-form,	[M-H]-	-0.02677	,
360.178	1	C15H27N3O7	Antibiotic BE 16627; Antibiotic BE 16627A,	[M-H]-	-0.00666338	Inhibitor of collagenase, gelatinase, stromelysin and cancer metastasis,
362.136	1	C17H21N3O6	Neosidomycin; 4-Methoxy, 6'-parent acid, 6'-amide,	[M-H]-	-0.0149115	,
370.198	1	C17H29N3O6	Propioxatin A,	[M-H]-	-0.0713131	Enkephalinase B inhibitor, inhibitor of metalloproteinases. Proposed for use against corneal infections,
373.1	1	C13H18N4O9	Photopterin A,	[M-H]-	-0.0117931	Inhibitor of riboflavine synthetase,
373.104	1	C18H18N2O7	2-Amino-3H-phenoxazin-3-one; N-β-D-Glucopyranosyl,	[M-H]-	-0.0305545	Antibacterial and cytotoxic agent,
373.104	1	C18H18N2O7	2-Amino-3H-phenoxazin-3-one; N-β-D-Glucopyranosyl,	[M-H]-	-0.826578	Antibacterial and cytotoxic agent,
375.104	1	C14H20N2O10	5-Ribofuranosyluridine; β-D-form,	[M-H]-	0.438811	Intermediate in the biochemical interconversion of Uridine and Pseudouridine,
376.155	1	C15H27N3O6S	Methionylserylleucine; N-Formyl,	[M-H]-	0.00159509	,
377.135	1	C18H22N2O7	Neosidomycin; 4-Methoxy,	[M-H]-	-0.00901533	,
382.101	1	C15H21N5O3S2	Tallysomycin K5,	[M-H]-	0.0774664	,
385.1	1	C14H18N4O9	Putidolumazine,	[M-H]-	-0.0685536	Inhibitor of Riboflavin synthase,
399.225	1	C18H32N4O6	Bisucaberin,	[M-H]-	-0.033565	Siderophore which sensitises tumour cells to macrophage-mediated cytolysis. Inhibits WNT signalling,
401.168	1	C16H26N4O8	Schizokinen A,	[M-H]-	-0.115662	Siderophore,
425.088	1	C22H18O9	7-Carboxy-8-(2,6-dihydroxybenzoyl)-4-oxo-2-propyl-4H-1-benzopyran-5-acetic acid,	[M-H]-	-0.153851	,
429.125	1	C15H26O14	2,3-Dihydroxypropanoic acid; (ξ)-form, 2-O-[α-D-Mannopyranosyl-(1->2)-α-D-glucopyranoside],	[M-H]-	0.0526653	,
436.191	2	C21H31N3O5S	Methionylleucylphenylalanine; L-L-L-form, N-Formyl,	[M-H]-	-0.0674016	Potent chemotactic peptide. Used for treating local infection e.g. burns,
436.191		C21H31N3O5S	Methionylphenylalanylleucine; N-Formyl,	[M-H]-	-0.0674016	Chemotactic agent,
453.066	1	C13H19N4O12P	N-(5-Amino-1-β-D-ribofuranosylimidazole-4-carbonyl)-L-aspartic acid 5'-phosphate,	[M-H]-	0.0145674	,
467.265	1	C25H40O8	Carolactone,	[M-H]-	-0.0158368	Active against biofilms containing Streptococcus mutans,
487.122	2	C21H24N6O4S2	Dendroamide A,	[M-H]-	0.631463	,
487.122		C21H24N6O4S2	Venturamide A,	[M-H]-	0.631463	Antimalarial agent,
a) m/z values detected by FT-ICR-MS analysis
b) number of metabolite names assigned to the m/z
c) molecular formulae assigned
d) error in ppm between the measured masses and the masses of the assigned metabolites
e) names of the metabolites assigned
f) biological activity described for the assigned compound

## Sheet: +Pi T2
m/za	No. metabolite namesb	Ion form	Empirical formulac	Mass error (ppm)d	DNP compounde	Biological activity
154.051	4	C7H9NO3	1-Hydroxy-5-methoxy-6-methyl-2(1H)-pyridinone,	[M-H]-	-0.0934755	Active against Gram-positive and Gram-negative bacteria. Siderophore,
154.051		C7H9NO3	7-Oxo-1-azabicyclo[3.2.0]heptane-2-carboxylic acid; (2R,5R)-form,	[M-H]-	-0.0934755	Lacks antibacterial activity,
154.051		C7H9NO3	7-Oxo-1-azabicyclo[3.2.0]heptane-2-carboxylic acid; (2S,5R)-form,	[M-H]-	-0.0934755	Lacks antibacterial activity,
154.051		C7H9NO3	2,4-Pyrrolidinedione; Enol-form, Me ether, N-Ac,	[M-H]-	-0.0934755	,
155.035	1	C7H8O4	2,5-Dihydro-3-methyl-5-oxo-2-furanacetic acid; (S)-form,	[M-H]-	-0.0993324	,
160.062	3	C6H11NO4	5-Amino-6-hydroxy-4-oxohexanoic acid; (+)-form,	[M-H]-	-0.0899654	Vitamin B12 antimetabolite. Antibacterial agent,
160.062		C6H11NO4	3-Aminopentanedioic acid; N-Me,	[M-H]-	-0.0899654	,
160.062		C6H11NO4	4-Hydroxy-5-hydroxymethyl-2-pyrrolidinecarboxylic acid; (2S,4S,5R)-form,	[M-H]-	-0.0899654	,
164.072	1	C9H11NO2	Phenylacetohydroxamic acid; N-Me,	[M-H]-	-0.0633869	,
167.035	4	C8H8O4	2,6-Dihydroxy-1,4-benzoquinone; Di-Me ether,	[M-H]-	-0.0802227	Shows antibacterial props and antileukaemic activity against P-388 lymphocytic leukaemia,
167.035		C8H8O4	(2,5-Dihydroxyphenyl)acetic acid,	[M-H]-	-0.0802227	,
167.035		C8H8O4	(3,4-Dihydroxyphenyl)acetic acid,	[M-H]-	-0.0802227	,
167.035		C8H8O4	2',4',6'-Trihydroxyacetophenone,	[M-H]-	-0.0802227	Choleretic agent,
167.083	4	C8H12N2O2	Cyclo(alanylprolyl); (3S,8aS)-form,	[M-H]-	-0.110125	,
167.083		C8H12N2O2	2-Hydroxy-3-isopropylpyrazine; OH-form, 1'-Hydroxy, Me ether,	[M-H]-	-0.110125	,
167.083		C8H12N2O2	3-Isopropyl-6-methylene-2,5-piperazinedione; (S)-form,	[M-H]-	-0.110125	Inhibitor of Ras-Raf-1 interaction. Quorum-sensing compound,
169.098		C8H14N2O2	3-(2-Methylpropyl)-2,5-piperazinedione; (S)-form,	[M-H]-	-0.0615027	Cyclic dipeptide of interest for physicochemical studies of taste physiology and of morphine dependence,
170.046	1	C7H9NO4	4-(Hydroxymethyl)-6-methyl-2,3,5-pyridinetriol,	[M-H]-	-0.0729215	Dopamine β-hydroxylase inhibitor, antihypertensive agent,
170.082	1	C8H13NO3	3-Aminodihydro-2(3H)-furanone; (S)-form, N-Butanoyl,	[M-H]-	-0.0611469	Autoinducer,
172.04	1	C10H7NO2	4-Quinolinecarboxylic acid,	[M-H]-	-0.0488257	,
172.062	1	C7H11NO4	3-Hydroxy-2,3-dimethyl-5-oxo-2-pyrrolidinecarboxylic acid,	[M-H]-	-0.0546316	,
173.046	1	C7H10O5	Tetrahydro-3-hydroxy-5-oxo-3-furanacetic acid; (ξ)-form, Me ester,	[M-H]-	-0.0485421	,
174.056	3	C10H9NO2	1H-Indole-3-acetic acid,	[M-H]-	-0.0540056	Plant growth hormone (auxin). Involved in root development. Phytotoxic agent,
174.056		C10H9NO2	1H-Indole-3-carboxaldehyde; N-Methoxy,	[M-H]-	-0.0540056	,
174.056		C10H9NO2	3-Methyl-1H-indole-2-carboxylic acid,	[M-H]-	-0.0540056	,
174.114	1	C8H17NO3	2,3,6-Trideoxy-3-dimethylamino-ribo-hexose; L-form,	[M-H]-	-0.042501	,
175.061	3	C7H12O5	1-Deoxy-2,7-anhydroaltroheptulose; D-form,	[M-H]-	0.968805	,
175.061		C7H12O5	5-(Hydroxymethyl)-5-cyclohexene-1,2,3,4-tetrol; (1R,2S,3S,4R)-form,	[M-H]-	0.968805	,
175.061		C7H12O5	5-(Hydroxymethyl)-5-cyclohexene-1,2,3,4-tetrol; (1S,2S,3S,4R)-form,	[M-H]-	0.968805	Plant growth regulator,
175.061	3	C7H12O5	1-Deoxy-2,7-anhydroaltroheptulose; D-form,	[M-H]-	-0.0708324	,
175.061		C7H12O5	5-(Hydroxymethyl)-5-cyclohexene-1,2,3,4-tetrol; (1R,2S,3S,4R)-form,	[M-H]-	-0.0708324	,
175.061		C7H12O5	5-(Hydroxymethyl)-5-cyclohexene-1,2,3,4-tetrol; (1S,2S,3S,4R)-form,	[M-H]-	-0.0708324	Plant growth regulator,
176.039	1	C6H11NO3S	Methionine; (S)-form, N-Formyl,	[M-H]-	-0.0306751	,
178.054	1	C6H13NO3S	4-Amino-5-(methylthio)-1,2,3-cyclopentanetriol; (1R,2R,3R,4S,5R)-form,	[M-H]-	-0.0584091	α-D-Mannosidase inhibitor,
179.035	1	C9H8O4	3-(4-Hydroxyphenyl)-2-oxopropanoic acid,	[M-H]-	-0.0580892	Biosynthetic intermed. for aromatic compds. Enzyme substrate,
181.051	3	C9H10O4	Antibiotic BN 225,	[M-H]-	-0.0243026	Active against Gram-negative and -positive bacteria,
181.051		C9H10O4	(2,5-Dihydroxyphenyl)acetic acid; Me ester,	[M-H]-	-0.0243026	,
181.051		C9H10O4	2,3,4-Trihydroxy-2,4,6-cycloheptatrien-1-one; 3,4-Di-Me ether,	[M-H]-	-0.0243026	,
181.098	4	C9H14N2O2	2-(1-Hydroxy-1-methylpropyl)-3-methoxypyrazine,	[M-H]-	-0.0519055	,
181.098		C9H14N2O2	2-(1-Hydroxy-2-methylpropyl)-3-methoxypyrazine,	[M-H]-	-0.0519055	,
181.098		C9H14N2O2	3-Methylene-6-(1-methylpropyl)-2,5-piperazinedione; (S,S)-form,	[M-H]-	-0.0519055	,
181.098		C9H14N2O2	3-Methylene-6-(2-methylpropyl)-2,5-piperazinedione; (S)-form,	[M-H]-	-0.0519055	Inhibitor of α-glucosidases,
182.046	2	C8H9NO4	2-(4-Hydroxy-3-nitrophenyl)ethanol,	[M-H]-	-0.0186766	Phytotoxin,
182.046		C8H9NO4	Isohematinic acid; (±)-form,	[M-H]-	-0.0186766	,
183.078	2	C8H12N2O3	Cyclo(alanyl-4-hydroxyprolyl); (3S,7R,8aR)-form,	[M-H]-	-0.0240335	,
183.078		C8H12N2O3	Cyclo(alanyl-4-hydroxyprolyl); (3S,7R,8aS)-form,	[M-H]-	-0.0240335	,
183.114	2	C9H16N2O2	Cyclo(alanylisoleucyl); (1'S,3S,6S)-form,	[M-H]-	-0.0131066	,
183.114		C9H16N2O2	Cyclo(alanylleucyl); (3S,6S)-form,	[M-H]-	-0.0131066	Shows virustatic activity,
185.009	1	C7H6O6	2-Carboxy-2,5-dihydro-5-oxo-2-furanacetic acid; (R)-form,	[M-H]-	-0.00216206	Intermediate in the β-ketoadipate pathway in bacteria,
185.093	1	C8H14N2O3	2,6-Diamino-4-hexenoic acid; (±)-(E)-form, N2-Ac,	[M-H]-	-0.00216107	Antifungal agent,
186.077	1	C8H13NO4	3-Aminodihydro-2(3H)-furanone; (S)-form, N-(3R-Hydroxybutanoyl),	[M-H]-	-0.0397684	Autoinducer,
187.072	1	C7H12N2O4	5-Amino-2-(aminomethyl)-2-hydroxyhexanedioic acid; (2S,5S)-form, β-Lactam,	[M-H]-	0.0566625	In vivo hydrolysis prod. of Tabtoxin. The actual wildfire disease toxin. Irreversible glutamine synthetase inhibitor,
190.072	2	C7H13NO5	3-Amino-3,6-dideoxygalactose; D-form, N-Formyl,	[M-H]-	-0.0178879	,
190.072		C7H13NO5	3-Amino-3,6-dideoxyglucose; D-form, N-Formyl,	[M-H]-	-0.0178879	,
191.05	1	C6H12N2O3S	N-Alanylcysteine; D-L-form,	[M-H]-	-0.106779	,
192.067	2	C10H11NO3	2-Amino-4'-hydroxyacetophenone; N-Ac,	[M-H]-	0.013537	,
192.067		C10H11NO3	4,5-Dihydro-2-(2-hydroxyphenyl)-4-oxazolecarboxylic acid; (S)-form, Alcohol,	[M-H]-	0.013537	,
192.088	1	C7H15NO5	6-Amino-1,2,3,4,5-cyclohexanepentol; (1?,2?,3?,4?,5?,6?)-form, 2-Me,	[M-H]-	-0.0124943	,
192.088	1	C7H15NO5	2-Amino-2-deoxy-6-O-methylglucose; D-form,	[M-H]-	-0.0124943	,
192.103	2	C11H15NO2	4-Hydroxyphenethylamine; N-Propanoyl,	[M-H]-	-0.0124933	,
192.103		C11H15NO2	N-(2-Phenylethyl)carbamic acid; Et ester,	[M-H]-	-0.0124933	,
193.098	1	C10H14N2O2	Cyclo(prolylprolyl); (5aS,10aS)-form,	[M-H]-	-0.0590373	,
194.046	1	C9H9NO4	2,6-Pyridinedicarboxylic acid; Mono-Et ester,	[M-H]-	0.0443194	,
194.049	1	C6H13NO4S	4-Amino-5-(methylthio)-1,2,3-cyclopentanetriol; (1R,2R,3R,4S,5R)-form, S-Oxide,	[M-H]-	-0.0948213	α-D-Mannosidase inhibitor,
195.114	1	C10H16N2O2	Cyclo(prolylvalyl); (3R,8aR)-form,	[M-H]-	0.0287012	Active against Vibrio anguillarum,
196.025	1	C8H7NO5	(4-Hydroxy-3-nitrophenyl)acetic acid,	[M-H]-	0.018365	Shows antibacterial activity,
196.062	2	C9H11NO4	2-Amino-3,4-dihydroxybenzoic acid; 4-Me ether, Me ester,	[M-H]-	0.0132611	,
196.062		C9H11NO4	2-Amino-3-(3,4-dihydroxyphenyl)propanoic acid; (S)-form,	[M-H]-	0.0132611	,
198.077	1	C9H13NO4	Anticapsin,	[M-H]-	-0.00201941	Active against some Gram-positive organisms,
198.114	1	C10H17NO3	3-Aminodihydro-2(3H)-furanone; (S)-form, N-Hexanoyl,	[M-H]-	0.00302857	,
202.072	1	C8H13NO5	2,4-Dihydroxy-3,3,4-trimethyl-5-oxo-2-pyrrolidinecarboxylic acid,	[M-H]-	0.00791797	,
202.11	1	C10H13N5	Zeatin; (E)-form, Deoxy,	[M-H]-	0.0326555	Potent cytokinin. Plant growth regulator. Nematicide,
204.067	1	C11H11NO3	2-Hydroxy-3-(3-indolyl)propanoic acid; (ξ)-form,	[M-H]-	0.0225417	,
204.088	4	C8H15NO5	3-Amino-3,6-dideoxygalactose; D-form, N-Ac,	[M-H]-	0.00783977	,
204.088		C8H15NO5	4-Amino-4,6-dideoxyglucose; D-form, N-Ac,	[M-H]-	0.00783977	,
204.088		C8H15NO5	4-Amino-4,6-dideoxymannose; D-form, N-Ac,	[M-H]-	0.00783977	,
204.088		C8H15NO5	2-Amino-2,6-dideoxytalose; L-form, N-Ac,	[M-H]-	0.00783977	,
205.098	1	C11H14N2O2	3-Amino-1-(2-aminophenyl)-1-propanone; N3-Ac,	[M-H]-	-0.143346	,
206.082	1	C11H13NO3	5-(2-Aminophenyl)-5-oxopentanoic acid,	[M-H]-	0.0368785	,
207.078	1	C10H12N2O3	2-Amino-5-oxo-5-(2-pyridinyl)pentanoic acid; (S)-form,	[M-H]-	0.0463595	,
208.062	1	C10H11NO4	2-Amino-3-(3-formyl-4-hydroxyphenyl)propanoic acid; (S)-form,	[M-H]-	0.0557527	,
208.098	1	C11H15NO3	11-Carboxyanatoxin a,	[M-H]-	0.0124941	,
209.046	2	C10H10O5	Alcanivorone,	[M-H]-	0.122461	,
209.046		C10H10O5	2,4-Diacetyl-1,3,5-benzenetriol,	[M-H]-	0.122461	Active against Gram-positive bacteria and actinomycetes (Anti-MRSA). Antifungal agent,
210.041	3	C9H9NO5	2,3-Dihydroxybenzoylglycine,	[M-H]-	0.188535	Siderophore,
210.041		C9H9NO5	(4-Hydroxy-3-nitrophenyl)acetic acid; Me ester,	[M-H]-	0.188535	,
210.041		C9H9NO5	3-(4-Hydroxy-3-nitrophenyl)propanoic acid,	[M-H]-	0.188535	,
210.114	1	C11H17NO3	3-Aminodihydro-2(3H)-furanone; (S)-form, N-(5-Methylhexenoyl),	[M-H]-	-0.035219	,
211.109	1	C10H16N2O3	Cyclo(prolylvalyl); (3R,8aS)-form, 8a-Hydroxy,	[M-H]-	0.00284214	,
211.145	1	C11H20N2O2	Cyclo(isoleucylvalyl); (1'S,3S,6S)-form,	[M-H]-	-0.0539913	,
212.056	1	C9H11NO5	2-Amino-3-(2,4,5-trihydroxyphenyl)propanoic acid; (S)-form,	[M-H]-	-0.162221	Neurotoxin,
212.093	1	C10H15NO4	3-Aminodihydro-2(3H)-furanone; (S)-form, N-(3-Oxohexanoyl),	[M-H]-	0.0216886	Regulates carbapenem prodn. in E. carotovora. Autoinducer,
213.017	1	C5H11O7P	2-Deoxy-erythro-pentose; D-form, 5-Phosphate,	[M-H]-	0.026289	,
213.124	1	C10H18N2O3	5-Methyl-2-oxo-4-imidazolidinehexanoic acid; (4R,5S)-form,	[M-H]-	0.0168915	,
214.083	1	C8H13N3O4	5-Aminoimidazole riboside,	[M-H]-	0.0308291	,
214.108	1	C10H17NO4	3-Aminodihydro-2(3H)-furanone; (S)-form, N-(3R-Hydroxyhexanoyl),	[M-H]-	0.0214844	,
215.05	1	C8H12N2O3S	Bisnorbiotin; (3S,4S,5S)-form,	[M-H]-	-0.053011	,
215.083	2	C12H12N2O2	Caerulomycin F,	[M-H]-	0.081829	Cytotoxic,
215.083		C12H12N2O2	N-[2-(1H-Indol-3-yl)-2-oxoethyl]acetamide,	[M-H]-	0.081829	Shows no antimicrobial activity,
217.119	1	C9H18N2O4	N6-(1-Carboxyethyl)lysine; (S,S)-form,	[M-H]-	-0.0478999	,
218.046	1	C11H9NO4	4,8-Dihydroxy-2-quinolinecarboxylic acid; 4-Me ether,	[M-H]-	0.0210965	Siderophore,
218.105	1	C10H13N5O	Zeatin; (Z)-form,	[M-H]-	0.12196	At least 50 times less active than the (E)-form,
219.077	2	C11H12N2O3	5-Hydroxytryptophan; (S)-form,	[M-H]-	0.0757723	Intermediate in mammalian 5-hydroxytryptamine biosynthesis,
219.077		C11H12N2O3	6-Hydroxytryptophan; (S)-form,	[M-H]-	0.0757723	,
220.062	1	C11H11NO4	3-(2,3-Dihydro-3-hydroxy-1H-indol-3-yl)-2-oxopropanoic acid; (ξ)-form,	[M-H]-	0.0345358	,
220.098	2	C12H15NO3	2-Amino-4'-hydroxyacetophenone; N-Butanoyl,	[M-H]-	0.125399	,
220.098		C12H15NO3	1,2,3,4-Tetrahydro-4-methoxy-2-methyl-8-quinolinecarboxylic acid; (2RS,4RS)-form,	[M-H]-	0.125399	Antibacterial and antifungal agent,
223.109	1	C11H16N2O3	1,4-Butanediamine; N-(2,3-Dihydroxybenzoyl),	[M-H]-	-0.0107571	Siderophore,
225.124	3	C11H18N2O3	Cyclo(4-hydroxyprolylleucyl); (3S,7R,8aR)-form,	[M-H]-	0.0470851	,
225.124		C11H18N2O3	Cyclo(4-hydroxyprolylleucyl); (3S,7R,8aS)-form,	[M-H]-	0.0470851	Plant growth regulator,
225.124		C11H18N2O3	Cyclo(4-hydroxyprolylleucyl); (3R,7R,8aS)-form,	[M-H]-	0.0470851	,
226.036	2	C9H9NO6	(2,5-Dihydroxy-3-nitrophenyl)acetic acid; Me ester,	[M-H]-	0.0247748	Plant growth regulator,
226.036		C9H9NO6	2-Hydroxy-3-(4-hydroxy-3-nitrophenyl)propanoic acid; (ξ)-form,	[M-H]-	0.0247748	,
226.072	1	C10H13NO5	Arogenic acid,	[M-H]-	0.184012	,
226.108	1	C11H17NO4	3-Aminodihydro-2(3H)-furanone; (S)-form, N-(3-Oxoheptanoyl),	[M-H]-	0.0203442	,
228.099	1	C9H15N3O4	N-(5-Iminoprolyl)threonine; (2'S,3'R)-form,	[M-H]-	0.116616	,
228.124	1	C11H19NO4	3-Aminodihydro-2(3H)-furanone; (S)-form, N-(3R-Hydroxy-5-methylhexanoyl),	[M-H]-	0.0464659	,
230.082	1	C13H13NO3	5,8-Dihydroxy-2-naphthalenecarboxylic acid; Di-Me ether, amide,	[M-H]-	0.0504168	,
231.062	1	C8H12N2O6	Kifunensine,	[M-H]-	0.0502029	Immunomodulator, α-mannosidase inhibitor,
231.099	1	C9H16N2O5	2,3-Diamino-2,3,6-trideoxymannose; D-form, N2-Ac, N3-formyl,	[M-H]-	0.0675036	,
233.067	1	C9H14O7	Xylose; D-form, 2,3-Di-Ac,	[M-H]-	0.0411899	,
234.062	3	C8H13NO7	2-Amino-2-deoxygalacturonic acid; D-form, N-Ac,	[M-H]-	0.0581043	,
234.062		C8H13NO7	2-Amino-2-deoxygalacturonic acid; L-form, N-Ac,	[M-H]-	0.0581043	,
234.062		C8H13NO7	2-Amino-2-deoxymannuronic acid; D-form, N-Ac,	[M-H]-	0.0581043	,
234.114	1	C13H17NO3	2-Amino-4'-hydroxyacetophenone; N-(3-Methylbutanoyl),	[M-H]-	-0.0145229	,
236.093	1	C12H15NO4	Palmyrrolinone,	[M-H]-	0.0533688	Potent molluscidal agent,
238.12	1	C11H17N3O3	N-(5-Imino-4-methyleneprolyl)valine; (S,S)-form,	[M-H]-	-0.602218	,
240.051	2	C10H11NO6	2-Hydroxy-3-(3-hydroxy-4-nitrophenyl)propanoic acid; (S)-form, Me ester,	[M-H]-	0.273275	,
240.051		C10H11NO6	Serine; (S)-form, N-(2,3-Dihydroxybenzoyl),	[M-H]-	0.273275	Siderophore,
240.099	1	C10H15N3O4	N-(5-Imino-4-methyleneprolyl)threonine; (2S,2'S,3'R)-form,	[M-H]-	0.0941279	,
240.124	1	C12H19NO4	3-Aminodihydro-2(3H)-furanone; (S)-form, N-(3-Oxooctanoyl),	[M-H]-	0.0441438	Quorum-sensing agent. Autoinducer,
240.135	1	C11H19N3O3	Leuhistin,	[M-H]-	0.0941136	Aminopeptidase M inhibitor, immunostimulant,
242.14	2	C12H21NO4	3-Aminodihydro-2(3H)-furanone; (S)-form, N-(3R-Hydroxy-6-methylheptanoyl),	[M-H]-	0.0974644	,
242.14		C12H21NO4	3-Aminodihydro-2(3H)-furanone; (S)-form, N-(3R-Hydroxyoctanoyl),	[M-H]-	0.0974644	,
244.046	1	C9H11NO7	Oxazinomycin,	[M-H]-	0.0803126	Antibiotic active against Gram-positive and Gram-negative bacteria,
245.093	1	C13H14N2O3	Caerulomycin F; 3-Methoxy,	[M-H]-	0.0228485	Cytotoxic,
245.114	1	C10H18N2O5	2,3-Diamino-2,3,6-trideoxymannose; ?-L-Pyranose-form, 2,3-Di-Ac,	[M-H]-	0.0595641	,
246.062	1	C9H13NO7	Glutamic acid; (S)-form, N-(3-Carboxypropanoyl),	[M-H]-	0.148743	,
246.077	1	C13H13NO4	3-Aminodihydro-2(3H)-furanone; (S)-form, N-(4-Hydroxy-E-cinnamoyl),	[M-H]-	0.059331	Quorum-sensing signal,
247.048	1	C10H8N4O4	Indigoidin,	[M-H]-	-0.952853	,
248.078	1	C9H15NO7	2-Amino-2-deoxyglucuronic acid; D-form, 4-Me, N-Ac,	[M-H]-	0.0427286	,
248.114	1	C10H19NO6	3-Amino-3,6-dideoxyglucose; D-form, N-(3S-Hydroxybutanoyl),	[M-H]-	0.0910872	,
251.077	1	C9H16O8	4-O-(1-Carboxyethyl)mannose,	[M-H]-	0.0581494	,
253.083	1	C11H14N2O5	2-Amino-1-(4-nitrophenyl)-1,3-propanediol; (1R,2R)-form, N-Ac,	[M-H]-	0.168324	Active against Gram-positive and Gram-negative bacteria,
254.151	1	C12H21N3O3	Pyrrolysine,	[M-H]-	-0.0605939	,
255.135	1	C12H20N2O4	Pulcherriminic acid,	[M-H]-	0.0768221	Active against Gram-positive bacteria,
256.094	1	C10H15N3O5	5-Methylcytidine,	[M-H]-	0.0960585	,
256.155	1	C13H23NO4	3-Aminodihydro-2(3H)-furanone; (S)-form, N-(3R-Hydroxy-7-methyloctanoyl),	[M-H]-	0.0609005	,
256.167	2	C12H23N3O3	Antibiotic TAN 1054; Antibiotic TAN 1054A,	[M-H]-	0.0843201	Antifungal agent,
256.167		C12H23N3O3	Antibiotic TAN 1054; Antibiotic TAN 1054B,	[M-H]-	0.0843201	Antifungal agent,
257.089	1	C9H14N4O5	Acadesine,	[M-H]-	0.0178926	Platelet aggregation inhibitor. Apoptosis inducer. Oncolytic,
257.129	1	C15H18N2O2	Cyclo(phenylalanylpipecolinyl); (3S,9aS)-form,	[M-H]-	0.387354	,
257.187	1	C13H26N2O3	2,4-Diaminobutanoic acid; (S)-form, N2-(6-Methyloctanoyl),	[M-H]-	-0.0171082	,
258.11	1	C10H17N3O5	Antibiotic SF 2448; Antibiotic SF 2448C,	[M-H]-	0.0371935	Herbicidal agent. Active against E.coli,
259.039	1	C9H12N2O5S	4-Thiouridine,	[M-H]-	0.083385	Possesses antibacterial and cytotoxic props. Used as an intrinsic photoaffinity probe of nucleic acid structure and interactions,
259.109	2	C14H16N2O3	Cyclo(4-hydroxyprolylphenylalanyl); (3S,7R,8aS)-form,	[M-H]-	0.0138938	Plant growth regulator,
259.109		C14H16N2O3	Cyclo(prolyltyrosyl); (3S,8aS)-form,	[M-H]-	0.0138938	Cytotoxic. Inhibits SV-40 transformed cells and germination. Plant growth regulator. Possesses pesticidal props.,
259.13	1	C11H20N2O5	Antibiotic XK 206,	[M-H]-	0.0949331	Weakly active against Gram-positive bacteria and Proteus vulgaris,
260.114		C11H19NO6	Opines; Epileucinopine, 2-Epimer,	[M-H]-	0.0907295	,
261.088	1	C13H14N2O4	Pukeleimide; (E)-form, Δ10,13-Isomer, 13-deoxy,	[M-H]-	0.090391	,
261.124	1	C14H18N2O3	Bohemamine,	[M-H]-	0.0865488	Cell adhesion inhibitor,
262.095	2	C11H13N5O3	Neplanocin A,	[M-H]-	-0.837102	Active against tumours,
262.095		C11H13N5O3	Neplanocin F,	[M-H]-	-0.837102	Weak antitumour agent. Shows no antiviral activity,
263.067	1	C12H12N2O5	Proferrorosamine B,	[M-H]-	0.0136847	Siderophore,
263.079	1	C11H12N4O4	Neplanocin D,	[M-H]-	-0.887187	Weak antitumour agent, A11079,
264.124	4	C14H19NO4	Fuzanine A,	[M-H]-	0.0742075	,
264.124		C14H19NO4	Fuzanine A; 3',4'-Dihydro, 5'-ketone,	[M-H]-	0.0742075	,
264.124		C14H19NO4	Fuzanine A; 3-Epimer,	[M-H]-	0.0742075	,
264.124		C14H19NO4	Fuzanine A; 3-Epimer, 3',4'-dihydro, 5'-ketone,	[M-H]-	0.0742075	,
265.119	1	C13H18N2O4	5-Octanoylamino-2,3,6(1H)-pyridinetrione,	[M-H]-	0.0475258	,
266.089		C10H13N5O4	5'-Deoxyguanosine,	[M-H]-	0.0811757	Shows herbicidal activuty,
267.073	1	C10H12N4O5	Inosine,	[M-H]-	0.047178	Activates cellular functions. Cardiotonic. Suggested to be capable of forming base pairs with Adenine, Cytosine or Uracil thus contributing to genetic code degeneracy by causing stable mispairings. Used to treat cardiac disorders. Egg-release pheromone of Nereis succinea,
267.099	1	C12H16N2O5	2-Amino-1-(4-nitrophenyl)-1,3-propanediol; (1R,2R)-form, N-Propanoyl,	[M-H]-	0.00224636	Active against Gram-positive and Gram-negative bacteria,
268.083	1	C12H15NO6	1-(2-Carboxyanilino)-1-deoxyribulose; D-form,	[M-H]-	0.0619212	,
269.114	2	C12H18N2O5	Antibiotic OM 001,	[M-H]-	0.158297	Inhibitor of Candida albicans,
269.114		C12H18N2O5	Bacilysin,	[M-H]-	0.158297	Active against Gram-positive and -negative bacteria,
271.057	1	C10H12N2O7	Lactivicin,	[M-H]-	0.0907558	Active against Gram-positive and -negative bacteria. β-Lactamase inhibitor. Active against penicillin-resitant pneumococci,
271.109	2	C15H16N2O3	Limazepine B1; 11-Deoxy, 10,11-didehydro,	[M-H]-	0.0907385	,
271.109		C15H16N2O3	Limazepine B1; Δ2,12-Isomer, 11-deoxy, 10,11-didehydro,	[M-H]-	0.0907385	,
275.088	3	C10H16N2O7	2,3-Diamino-2,3-dideoxyglucuronic acid; D-form, 2N,3N-Di-Ac,	[M-H]-	0.0966962	,
275.088		C10H16N2O7	2,3-Diamino-2,3-dideoxyguluronic acid; L-form, 2,3-N-Di-Ac,	[M-H]-	0.0966962	,
275.088		C10H16N2O7	2,3-Diamino-2,3-dideoxymannuronic acid; D-form, N,N'-Di-Ac,	[M-H]-	0.0966962	,
275.104	2	C14H16N2O4	Cyclo(4-hydroxyprolyltyrosyl); (3S,7R,8aR)-form,	[M-H]-	0.0676109	,
275.104		C14H16N2O4	Cyclo(4-hydroxyprolyltyrosyl); (3S,7R,8aS)-form,	[M-H]-	0.0676109	,
277.123	1	C11H22N2O4S	Pantetheine; (R)-form,	[M-H]-	0.0851608	,
278.089	2	C11H13N5O4	Neplanocin B,	[M-H]-	0.171168	Weakly active against tumours,
278.089		C11H13N5O4	Neplanocin C,	[M-H]-	0.171168	Weak antitumour agent. Active against phytopathogenic fungi and has cytotoxic effect against L51784 cells. Human A3 adenosine receptor antagonist,
281.114	1	C13H18N2O5	2-Amino-1-(4-nitrophenyl)-1,3-propanediol; (1R,2R)-form, N-(2-Methylpropanoyl),	[M-H]-	0.0305925	Active against Gram-positive and Gram-negative bacteria,
282.11	1	C12H17N3O5	Cyclo(glutamylglycylprolyl),	[M-H]-	0.0942896	Antibacterial agent,
283.068	1	C10H12N4O6	Xanthosine,	[M-H]-	0.0798394	,
283.072	1	C15H12N2O4	Antibiotic Sch 538415; N-De-Me,	[M-H]-	0.1081	Potent antineoplastic agent. Also shows antibacterial props.,
283.13	1	C13H20N2O5	Palythine; 3-N-(1Z-Propenyl),	[M-H]-	0.132801	Growth factor; uv protectant,
285.124	2	C16H18N2O3	3-Benzylidene-6-isobutylidene-2,5-piperazinedione; (Z,Z)-form, 4''-Methoxy,	[M-H]-	0.0336695	,
285.124		C16H18N2O3	3-Benzylidene-6-isobutylidene-2,5-piperazinedione; (2Z,5E)-form, 4''-Methoxy,	[M-H]-	0.0336695	,
287.104	1	C15H16N2O4	Limazepine B1; 11-Ketone,	[M-H]-	0.0752341	,
288.034	1	C14H11NO4S	Brevinic acid,	[M-H]-	-0.0881841	Antibacterial agent,
288.12	1	C11H19N3O6	Tabtoxin,	[M-H]-	0.0472025	,
289.104	2	C11H18N2O7	Chrysopine,	[M-H]-	0.0747136	Crown gall opine,
289.104		C11H18N2O7	Rhizolotine,	[M-H]-	0.0747136	,
289.119	2	C15H18N2O4	Limazepine B1,	[M-H]-	0.0608745	Antibacterial agent,
289.119		C15H18N2O4	Limazepine B1; 11-Epimer,	[M-H]-	0.0608745	,
290.103	2	C15H17NO5	1-(4-Hydroxyphenyl)-2-isocyanoethene; (E)-form, O-(6-Deoxyhexopyranoside),	[M-H]-	0.0468798	,
290.103		C15H17NO5	4-(2-Isocyanoethenyl)phenol; (ξ)-form, O-α-L-Rhamnopyranoside,	[M-H]-	0.0468798	Melanogenesis inhibitor,
292.104	2	C11H19NO8	Agropinic acid,	[M-H]-	0.0157478	,
292.104		C11H19NO8	Muramic acid; D-form, 1'-Epimer, N-Ac,	[M-H]-	0.0157478	,
295.094	2	C13H16N2O6	2-Amino-1-(4-nitrophenyl)-1,3-propanediol; (1R,2R)-form, N,O3-Di-Ac,	[M-H]-	0.0426983	Active against Gram-positive and Gram-negative bacteria,
295.094		C13H16N2O6	Pukeleimide; (E)-form, 9,10-Dihydro, 10-hydroxy,	[M-H]-	0.0426983	,
299.079	2	C14H12N4O4	Boxazomycin A; 1''-Deoxy,	[M-H]-	0.0387858	Similar biol. props. as parent,
299.079		C14H12N4O4	Boxazomycin A; 5-Deoxy,	[M-H]-	0.0387858	Similar biol. props. as parent,
299.198	1	C15H28N2O4	Asparagine; (S)-form, N2-(9-Methyldecanoyl),	[M-H]-	0.0387704	,
301.068	1	C11H14N2O8	5-(Formyloxymethyl)uridine,	[M-H]-	0.0783877	Shows weak activity against Gram-negative bacteria,
301.177	1	C14H26N2O5	Tenacibactin B,	[M-H]-	0.0119531	Siderophore,
302.082	1	C11H17N3O5S	5-(Methylaminomethyl)-2-thiouridine,	[M-H]-	0.190677	Located at the first position of the anticodon of t-RNA. Possible role in translating genetic information in protein biosynthesis,
303.12	1	C12H20N2O7	Dysiherbaine,	[M-H]-	0.0316706	Potent and subtype-selective agonist for ionotropic glutamate receptors. Neurotoxin,
309.109	1	C14H18N2O6	2-Amino-3-(3-formyl-4-hydroxyphenyl)propanoic acid; (S)-form, L-Threonyl amide,	[M-H]-	0.031057	,
309.109	2	C14H18N2O6	2-Amino-1-(4-nitrophenyl)-1,3-propanediol; (1R,2R)-form, N-Propanoyl, O3-Ac,	[M-H]-	0.031057	Active against Gram-positive and Gram-negative bacteria,
309.109		C14H18N2O6	Pukeleimide; (E)-form, 9,10-Dihydro, 10-methoxy,	[M-H]-	0.031057	,
309.119	5	C12H22O9	4-O-α-L-Fucopyranosyl-L-fucose,	[M-H]-	0.043996	,
309.119		C12H22O9	2-O-α-L-Rhamnopyranosyl-L-rhamnose,	[M-H]-	0.043996	,
309.119		C12H22O9	3-O-α-L-Rhamnopyranosyl-L-rhamnose,	[M-H]-	0.043996	,
309.119		C12H22O9	4-O-α-L-Rhamnopyranosyl-L-rhamnose,	[M-H]-	0.043996	,
309.119		C12H22O9	4-O-β-L-Rhamnopyranosyl-L-rhamnose,	[M-H]-	0.043996	,
311.071	1	C13H16N2O5S	Thienamycin; 6,8-Diepimer, 1',2'-didehydro, N-Ac,	[M-H]-	-0.0687946	β-Lactam antibiotic with mod. activity. Active against Gram-positive and Gram-negative bacteria,
311.088	1	C13H16N2O7	N-Glycylthreonine; L-form, N-(3,4-Dihydroxybenzoyl),	[M-H]-	0.0276449	Siderophore,
311.1	1	C12H16N4O6	α-Amino-5-[[(2-aminocarbonyl-1-carboxyethyl)amino]carbonyl]-2-pyrrolepropanoic acid,	[M-H]-	0.0533591	,
313.213	1	C16H30N2O4	Asparagine; (S)-form, N2-(10-Methylundecanoyl),	[M-H]-	0.0466136	,
314.187	1	C18H25N3O2	Indolactam I,	[M-H]-	0.113308	Tumour promotor,
315.074	1	C14H12N4O5	Boxazomycin A,	[M-H]-	-0.0583991	Active against Gram-positive bacteria and anaerobes,
315.193	1	C15H28N2O5	Tenacibactin B; Me ester,	[M-H]-	-0.00126907	Siderophore,
319.061	1	C19H12O5	1,6,10-Trihydroxy-8-methyl-5,12-naphthacenedione,	[M-H]-	-0.806741	,
319.115	1	C12H20N2O8	5,7-Diamino-4,6,8-trihydroxy-2-oxononanoic acid; (4S,5S,6S,7S,8S)-form, N5-Ac, N7-formyl,	[M-H]-	0.0864893	,
325.104	1	C14H18N2O7	N-Alanylthreonine; L-L-form, N-(2,3-Dihydroxybenzoyl),	[M-H]-	0.0049215	Inhibitor of leucine aminopeptidase,
327.095	1	C12H16N4O7	Photolumazine B; 1'-Deoxy,	[M-H]-	0.0293493	Inhibitor of riboflavine synthetase,
328.045	1	C10H12N5O6P	2-Amino-6-[3-hydroxy-4-(phosphonooxy)-1-butenyl]-4(1H)-pteridinone,	[M-H]-	0.0292643	,
328.188	2	C15H27N3O5	Fortimicin AH,	[M-H]-	0.0262045	Active against Gram-positive and -negative bacteria,
328.188		C15H27N3O5	Fortimicin AH; 3-Epimer,	[M-H]-	0.0262045	Active against Gram-positive and -negative bacteria,
329.147	2	C13H22N4O6	Antibiotic CB 25-II,	[M-H]-	0.156769	,
329.147		C13H22N4O6	Antibiotic SF 2448; Antibiotic SF 2448B,	[M-H]-	0.156769	Herbicidal agent. Active against E.coli,
331.115	1	C13H20N2O8	Mytilin A,	[M-H]-	0.0410734	Uv protectant,
332.146	1	C13H23N3O7	5,7-Diamino-4,6,8-trihydroxy-2-oxononanoic acid; (4S,5R,6S,7R,8S)-form, N5-(1-Iminoethyl), N7-Ac,	[M-H]-	0.049978	,
333.13	1	C13H22N2O8	5,7-Diamino-4,6,8-trihydroxy-2-oxononanoic acid; (4S,5S,6S,7S,8S)-form, N5,N7-Di-Ac,	[M-H]-	0.0108066	,
338.111	1	C13H17N5O6	Kanagawamicin,	[M-H]-	-0.00414066	Shows antitumour and weak antibacterial props.,
341.114	1	C18H18N2O5	Pseudonocardian A,	[M-H]-	-0.0128989	Antibacterial agent. Cytotoxic,
341.135	1	C15H22N2O7	Pyloricidin D,	[M-H]-	-0.0334178	Active against Helicobacter pylori,
341.183	1	C15H26N4O5	Glidobactamine,	[M-H]-	0.00762054	,
343.09	1	C12H16N4O8	Photolumazine B,	[M-H]-	-0.0361422	Inhibitor of riboflavine synthetase,
344.11	1	C13H19N3O8	3-(3-Amino-3-carboxypropyl)uridine,	[M-H]-	0.0191799	,
344.162	1	C18H23N3O4	2-Amino-6-(1H-indol-3-ylacetyl)hexanoic acid; (S)-form, N2-Ac,	[M-H]-	0.00755459	,
354.106	1	C13H17N5O7	2-Amino-6-(hydroxymethyl)-4(1H)-pteridinone; O-D-Glucopyranoside,	[M-H]-	-0.060434	,
360.178	1	C15H27N3O7	Antibiotic BE 16627; Antibiotic BE 16627A,	[M-H]-	-0.00666338	Inhibitor of collagenase, gelatinase, stromelysin and cancer metastasis,
362.136	1	C17H21N3O6	Neosidomycin; 4-Methoxy, 6'-parent acid, 6'-amide,	[M-H]-	-0.0149115	,
368.146	1	C16H23N3O7	Chrysobactin,	[M-H]-	-0.0418312	Siderophore,
369.142	1	C15H22N4O7	Cyclo(glutamylglycylserylprolyl),	[M-H]-	-0.114861	Antibacterial agent,
370.198	1	C17H29N3O6	Propioxatin A,	[M-H]-	-0.0713131	Enkephalinase B inhibitor, inhibitor of metalloproteinases. Proposed for use against corneal infections,
371.194	1	C16H28N4O6	Alcaligin; 8,18-Dideoxy,	[M-H]-	-0.00646563	Siderophore,
373.1	1	C13H18N4O9	Photopterin A,	[M-H]-	-0.0117931	Inhibitor of riboflavine synthetase,
373.104	1	C18H18N2O7	2-Amino-3H-phenoxazin-3-one; N-β-D-Glucopyranosyl,	[M-H]-	-0.0305545	Antibacterial and cytotoxic agent,
373.104	1	C18H18N2O7	2-Amino-3H-phenoxazin-3-one; N-β-D-Glucopyranosyl,	[M-H]-	-0.826578	Antibacterial and cytotoxic agent,
375.104	1	C14H20N2O10	5-Ribofuranosyluridine; β-D-form,	[M-H]-	0.438811	Intermediate in the biochemical interconversion of Uridine and Pseudouridine,
376.155	1	C15H27N3O6S	Methionylserylleucine; N-Formyl,	[M-H]-	0.00159509	,
377.135	1	C18H22N2O7	Neosidomycin; 4-Methoxy,	[M-H]-	-0.00901533	,
384.087	1	C15H19N3O7S	Antibiotic M 53A2,	[M-H]-	-0.396785	Active against Gram-positive bacteria. ?-Lactamase inhibitor,
384.214	1	C18H31N3O6	Propioxatin B,	[M-H]-	-0.0426845	Enkephalinase B inhibitor, shows analgesic props.,
385.1	1	C14H18N4O9	Putidolumazine,	[M-H]-	-0.0685536	Inhibitor of Riboflavin synthase,
391.224	3	C21H32N2O5	Baciferacin,	[M-H]-	-0.00357851	Shows some antibiotic activity,
391.224		C21H32N2O5	Cyrmenin B1,	[M-H]-	-0.00357851	β-Methoxyacrylate inhibitor. Antifungal agent,
391.224		C21H32N2O5	Cyrmenin B2,	[M-H]-	-0.00357851	β-Methoxyacrylate inhibitor. Antifungal agent,
393.043	1	C13H18N2O8S2	Thienamycin; 6,8-Diepimer, N-Ac, O-sulfate,	[M-H]-	-0.0671682	β-Lactamase inhibitor, active against Gram-positive and Gram-negative bacteria,
396.115	2	C14H23NO12	2-Amino-2-deoxy-4-O-α-D-glucopyranosyl-D-mannopyranuronic acid; Pyranose-form, N-Ac,	[M-H]-	0.18328	,
396.115		C14H23NO12	6-(2-Amino-2-deoxy-β-D-mannopyranuronosyl)-D-glucose; Pyranose-form, N-Ac,	[M-H]-	0.18328	,
399.225	1	C18H32N4O6	Bisucaberin,	[M-H]-	-0.033565	Siderophore which sensitises tumour cells to macrophage-mediated cytolysis. Inhibits WNT signalling,
400.082	2	C15H19N3O8S	Antibiotic M 53B2,	[M-H]-	0.0364925	Active against Gram-positive bacteria. β-Lactamase inhibitor,
401.168	1	C16H26N4O8	Schizokinen A,	[M-H]-	-0.115662	Siderophore,
402.167	2	C20H25N3O6	3,3'-Diaminodipropylamine; N3,N3'-Bis(2,3-dihydroxybenzoyl),	[M-H]-	-0.172565	Siderophore,
402.167		C20H25N3O6	Myxochelin A; 10-Deoxy, 10-amino,	[M-H]-	-0.172565	Siderophore,
403.151	1	C20H24N2O7	Myxochelin A,	[M-H]-	-0.0679646	Siderophore,
403.162	1	C19H24N4O6	Mitomycin C; N1-(3-Oxobutyl),	[M-H]-	-0.0878058	Antitumour agent,
405.105	1	C17H18N4O8	1,2,3,4,7,8-Hexahydro-6-(4-hydroxyphenyl)-8-(2,3,4,5-tetrahydroxypentyl)-2,4,7-pteridinetrione; D-ribo-form,	[M-H]-	-0.131818	,
405.24	1	C22H34N2O5	Cyrmenin A,	[M-H]-	-0.0305992	β-Methoxyacrylate inhibitor. Antifungal agent,
414.109	1	C15H21N5O7S	Cylindrospermopsin,	[M-H]-	-0.00096593	Potent hepatotoxin, glutathione synthesis inhibitor,
414.109	1	C15H21N5O7S	Cylindrospermopsin; 7-Epimer,	[M-H]-	-0.00096593	Hepatotoxin,
416.183	1	C21H27N3O6	Spermidine; N,N''-Bis(2,3-dihydroxybenzoyl),	[M-H]-	-0.0490169	Siderophore (microbial iron-transport agent). Fragment present in #GQH94-H,
417.13	1	C20H22N2O8	Azotochelin,	[M-H]-	-0.0417136	Siderophore,
421.093	1	C23H18O8	Antibiotic A 35566B; 4'-Ketone,	[M-H]-	-0.734754	Cytotoxic agent,
423.081	1	C18H24N4S4	Mirabazole C,	[M-H]-	0.0203271	,
429.125	1	C15H26O14	2,3-Dihydroxypropanoic acid; (ξ)-form, 2-O-[α-D-Mannopyranosyl-(1->2)-α-D-glucopyranoside],	[M-H]-	0.0526653	,
436.191	1	C21H31N3O5S	Methionylleucylphenylalanine; L-L-L-form, N-Formyl,	[M-H]-	-0.0674016	Potent chemotactic peptide. Used for treating local infection e.g. burns,
436.191		C21H31N3O5S	Methionylphenylalanylleucine; N-Formyl,	[M-H]-	-0.0674016	Chemotactic agent,
453.066	1	C13H19N4O12P	N-(5-Amino-1-β-D-ribofuranosylimidazole-4-carbonyl)-L-aspartic acid 5'-phosphate,	[M-H]-	0.0145674	,
a) m/z values detected by FT-ICR-MS analysis
b) number of metabolite names assigned to the m/z
c) molecular formulae assigned
d) error in ppm between the measured masses and the masses of the assigned metabolites
e) names of the metabolites assigned
f) biological activity described for the assigned compound
