# Supplementary material for: Exo-Metabolome of Pseudovibrio sp. FO-BEG1 Analyzed by Ultra-High Resolution Mass Spectrometry and the Effect of Phosphate Limitation
Source: PLoS One. 2014 May 2;9(5):e96038. doi: 10.1371/journal.pone.0096038 (PMC4008564; doi:10.1371/journal.pone.0096038)
Supplement: Dataset S6 — List of molecular formulae shared between the exo-metabolome of Pseudovibrio sp. FO-BEG1 and the North Sea DOM. (XLS) [file pone.0096038.s011.xls]

## Sheet: Sheet1
m/za	Empirical formulab
157.051	C7H10O4
159.03	C6H8O5
164.072	C9H11NO2
167.035	C8H8O4
169.051	C8H10O4
173.046	C7H10O5
175.061	C7H12O5
176.072	C10H11NO2
179.035	C9H8O4
179.071	C10H12O3
179.144	C12H20O
180.03	C8H7NO4
180.067	C9H11NO3
181.014	C8H6O5
181.051	C9H10O4
182.046	C8H9NO4
182.082	C9H13NO3
183.03	C8H8O5
184.062	C8H11NO4
185.009	C7H6O6
187.076	C12H12O2
188.035	C10H7NO3
188.072	C11H11NO2
189.04	C7H10O6
189.077	C8H14O5
190.051	C10H9NO3
190.087	C11H13NO2
191.035	C10H8O4
191.056	C7H12O6
191.083	C10H12N2O2
192.067	C10H11NO3
192.103	C11H15NO2
193.051	C10H10O4
193.062	C9H10N2O3
194.046	C9H9NO4
196.025	C8H7NO5
196.062	C9H11NO4
197.046	C9H10O5
198.041	C8H9NO5
198.077	C9H13NO4
199.007	C8H8O4S
199.025	C8H8O6
200.986	C7H6O5S
201.04	C8H10O6
202.051	C11H9NO3
202.087	C12H13NO2
203.056	C8H12O6
204.067	C11H11NO3
205.062	C10H10N2O3
205.098	C11H14N2O2
205.123	C13H18O2
206.046	C10H9NO4
206.082	C11H13NO3
207.03	C10H8O5
207.078	C10H12N2O3
208.062	C10H11NO4
208.098	C11H15NO3
209.009	C9H6O6
209.046	C10H10O5
210.041	C9H9NO5
210.077	C10H13NO4
212.056	C9H11NO5
212.093	C10H15NO4
213.023	C9H10O4S
213.04	C9H10O6
214.072	C9H13NO5
215.035	C12H8O4
215.056	C9H12O6
215.071	C13H12O3
217.051	C12H10O4
218.046	C11H9NO4
218.082	C12H13NO3
219.051	C8H12O7
219.077	C11H12N2O3
219.087	C9H16O6
219.114	C12H16N2O2
220.062	C11H11NO4
220.098	C12H15NO3
221.046	C11H10O5
221.057	C10H10N2O4
223.065	C8H16O5S
224.056	C10H11NO5
224.093	C11H15NO4
225.04	C10H10O6
226.036	C9H9NO6
226.072	C10H13NO5
227.038	C10H12O4S
227.056	C10H12O6
228.051	C9H11NO6
228.067	C13H11NO3
228.088	C10H15NO5
229.018	C9H10O5S
229.087	C14H14O3
230.082	C13H13NO3
231.051	C9H12O7
231.066	C13H12O4
231.077	C12H12N2O3
231.114	C13H16N2O2
232.062	C12H11NO4
232.098	C13H15NO3
233.046	C12H10O5
233.049	C9H14O5S
233.057	C11H10N2O4
233.067	C9H14O7
234.077	C12H13NO4
234.114	C13H17NO3
235.065	C9H16O5S
235.072	C11H12N2O4
235.101	C10H20O4S
235.109	C12H16N2O3
236.056	C11H11NO5
236.093	C12H15NO4
237.04	C11H10O6
237.052	C10H10N2O5
237.088	C11H14N2O4
238.072	C11H13NO5
238.108	C12H17NO4
239.038	C11H12O4S
239.056	C11H12O6
239.067	C10H12N2O5
239.104	C11H16N2O4
240.051	C10H11NO6
240.067	C14H11NO3
240.088	C11H15NO5
241.018	C10H10O5S
241.054	C11H14O4S
241.072	C11H14O6
242.067	C10H13NO6
242.103	C11H17NO5
243.033	C10H12O5S
243.051	C10H12O7
243.066	C14H12O4
243.103	C15H16O3
244.061	C13H11NO4
244.083	C10H15NO6
245.049	C10H14O5S
245.057	C12H10N2O4
245.093	C13H14N2O3
246.077	C13H13NO4
247.028	C9H12O6S
247.061	C13H12O5
247.065	C10H16O5S
247.082	C10H16O7
247.109	C13H16N2O3
248.056	C12H11NO5
248.093	C13H15NO4
248.129	C14H19NO3
249.023	C12H10O4S
249.032	C12H11O4P
249.04	C12H10O6
249.044	C9H14O6S
249.08	C10H18O5S
249.088	C12H14N2O4
249.124	C13H18N2O3
250.108	C13H17NO4
251.056	C12H12O6
251.059	C9H16O6S
251.067	C11H12N2O5
251.104	C12H16N2O4
252.051	C11H11NO6
252.088	C12H15NO5
252.124	C13H19NO4
253.018	C11H10O5S
253.072	C12H14O6
253.083	C11H14N2O5
253.119	C12H18N2O4
254.067	C11H13NO6
254.103	C12H17NO5
255.062	C10H12N2O6
255.099	C11H16N2O5
255.114	C15H16N2O2
256.029	C10H11NO5S
256.046	C10H11NO7
256.062	C14H11NO4
256.083	C11H15NO6
256.119	C12H19NO5
257.049	C11H14O5S
257.093	C14H14N2O3
257.129	C15H18N2O2
258.098	C11H17NO6
259.061	C14H12O5
259.072	C13H12N2O4
259.109	C14H16N2O3
261.044	C10H14O6S
261.062	C10H14O8
261.088	C13H14N2O4
261.124	C14H18N2O3
262.072	C13H13NO5
262.145	C15H21NO3
263.059	C10H16O6S
263.067	C12H12N2O5
263.092	C14H16O5
263.104	C13H16N2O4
263.14	C14H20N2O3
264.051	C12H11NO6
264.088	C13H15NO5
264.124	C14H19NO4
265.018	C12H10O5S
265.075	C10H18O6S
265.093	C10H18O8
265.112	C11H22O5S
265.119	C13H18N2O4
265.145	C15H22O4
266.14	C14H21NO4
267.033	C12H12O5S
267.051	C12H12O7
267.062	C11H12N2O6
267.091	C10H20O6S
267.099	C12H16N2O5
268.083	C12H15NO6
268.098	C16H15NO3
269.049	C12H14O5S
269.078	C11H14N2O6
269.114	C12H18N2O5
270.062	C11H13NO7
270.098	C12H17NO6
271.061	C15H12O5
271.094	C11H16N2O6
271.109	C15H16N2O3
271.134	C17H20O3
272.056	C14H11NO5
272.078	C11H15NO7
272.114	C12H19NO6
273.088	C14H14N2O4
273.124	C15H18N2O3
274.072	C14H13NO5
275.059	C11H16O6S
275.067	C13H12N2O5
275.077	C11H16O8
275.104	C14H16N2O4
275.114	C12H20O7
275.14	C15H20N2O3
275.15	C13H24O6
276.088	C14H15NO5
277.039	C10H14O7S
277.093	C11H18O8
277.112	C12H22O5S
277.119	C14H18N2O4
277.129	C12H22O7
278.067	C13H13NO6
278.103	C14H17NO5
278.115	C13H17N3O4
279.054	C10H16O7S
279.091	C11H20O6S
279.135	C14H20N2O4
280.083	C13H15NO6
281.067	C13H14O7
281.07	C10H18O7S
281.078	C12H14N2O6
281.106	C11H22O6S
281.114	C13H18N2O5
282.098	C13H17NO6
282.135	C14H21NO5
283.065	C13H16O5S
283.072	C15H12N2O4
283.094	C12H16N2O6
283.109	C16H16N2O3
283.13	C13H20N2O5
284.078	C12H15NO7
284.093	C16H15NO4
285.062	C12H14O8
285.08	C13H18O5S
285.109	C12H18N2O6
285.124	C16H18N2O3
286.072	C15H13NO5
286.093	C12H17NO7
287.059	C12H16O6S
287.104	C15H16N2O4
288.055	C11H15NO6S
289.072	C15H14O6
289.083	C14H14N2O5
289.119	C15H18N2O4
290.067	C14H13NO6
290.103	C15H17NO5
291.054	C11H16O7S
291.072	C11H16O9
291.135	C15H20N2O4
292.083	C14H15NO6
292.122	C12H23NO5S
293.067	C14H14O7
293.078	C13H14N2O6
293.088	C11H18O9
293.106	C12H22O6S
293.114	C14H18N2O5
294.062	C13H13NO7
294.098	C14H17NO6
294.11	C13H17N3O5
295.028	C13H12O6S
295.082	C14H16O7
295.086	C11H20O7S
295.094	C13H16N2O6
295.13	C14H20N2O5
296.114	C14H19NO6
297.073	C12H14N2O7
297.08	C14H18O5S
297.109	C13H18N2O6
297.15	C19H22O3
298.039	C12H13NO6S
299.059	C13H16O6S
299.067	C15H12N2O5
299.071	C20H12O3
299.077	C13H16O8
299.088	C12H16N2O7
299.092	C17H16O5
299.104	C16H16N2O4
299.125	C13H20N2O6
300.051	C15H11NO6
300.072	C12H15NO8
300.109	C13H19NO7
300.135	C16H19N3O3
301.06	C9H18O9S
301.072	C16H14O6
301.083	C15H14N2O5
301.112	C14H22O5S
301.119	C16H18N2O4
301.145	C18H22O4
302.07	C12H17NO6S
302.088	C12H17NO8
303.099	C15H16N2O5
303.135	C16H20N2O4
303.145	C14H24O7
304.086	C12H19NO6S
305.042	C13H10N2O7
305.07	C12H18O7S
305.078	C14H14N2O6
305.088	C12H18O9
305.114	C15H18N2O5
305.151	C16H22N2O4
305.161	C14H26O7
306.062	C14H13NO7
306.098	C15H17NO6
307.049	C11H16O8S
307.086	C12H20O7S
307.094	C14H16N2O6
307.103	C12H20O9
307.122	C13H24O6S
307.13	C15H20N2O5
307.195	C15H32O4S
308.078	C14H15NO7
308.114	C15H19NO6
309.062	C14H14O8
309.073	C13H14N2O7
309.109	C14H18N2O6
309.119	C12H22O9
309.138	C13H26O6S
309.146	C15H22N2O5
310.104	C13H17N3O6
311.023	C13H12O7S
311.081	C11H20O8S
311.088	C13H16N2O7
311.096	C15H20O5S
311.125	C14H20N2O6
311.168	C11H29N4O2SP
312.072	C13H15NO8
312.109	C14H19NO7
312.145	C15H23NO6
313.05	C12H14N2O6S
313.075	C14H18O6S
313.104	C13H18N2O7
313.112	C15H22O5S
313.119	C17H18N2O4
314.088	C13H17NO8
314.103	C17H17NO5
314.124	C14H21NO7
315.054	C13H16O7S
315.062	C15H12N2O6
315.087	C17H16O6
315.099	C16H16N2O5
315.135	C17H20N2O4
316.104	C13H19NO8
317.067	C16H14O7
317.07	C13H18O7S
317.114	C16H18N2O5
317.176	C19H26O4
318.065	C12H17NO7S
318.11	C15H17N3O5
319.086	C13H20O7S
319.094	C15H16N2O6
319.115	C12H20N2O8
319.122	C14H24O6S
319.13	C16H20N2O5
319.137	C18H24O3S
319.176	C15H28O7
320.125	C15H19N3O5
321.065	C12H18O8S
321.101	C13H22O7S
321.109	C15H18N2O6
321.146	C16H22N2O5
322.104	C14H17N3O6
322.13	C16H21NO6
323.081	C12H20O8S
323.088	C14H16N2O7
323.117	C13H24O7S
323.125	C15H20N2O6
324.109	C15H19NO7
324.12	C14H19N3O6
325.039	C14H14O7S
325.096	C12H22O8S
325.104	C14H18N2O7
325.112	C16H22O5S
325.133	C13H26O7S
325.141	C15H22N2O6
325.183	C12H31N4O2SP
326.088	C14H17NO8
326.161	C16H25NO6
327.018	C13H12O8S
327.075	C11H20O9S
327.091	C15H20O6S
327.12	C14H20N2O7
328.104	C14H19NO8
328.14	C15H23NO7
329.034	C13H14O8S
329.07	C14H18O7S
329.099	C13H18N2O8
329.106	C15H22O6S
329.114	C17H18N2O5
330.065	C13H17NO7S
330.083	C13H17NO9
330.11	C16H17N3O5
330.119	C14H21NO8
331.061	C12H16N2O7S
331.086	C14H20O7S
331.094	C16H16N2O6
331.097	C13H20N2O6S
331.122	C15H24O6S
331.13	C17H20N2O5
331.176	C16H28O7
332.081	C13H19NO7S
332.125	C16H19N3O5
333.101	C14H22O7S
333.109	C16H18N2O6
333.146	C17H22N2O5
333.171	C19H26O5
334.097	C13H21NO7S
334.13	C17H21NO6
334.141	C16H21N3O5
335.081	C13H20O8S
335.088	C15H16N2O7
335.098	C13H20O10
335.125	C16H20N2O6
335.161	C17H24N2O5
335.171	C15H28O8
336.072	C15H15NO8
336.12	C15H19N3O6
337.039	C15H14O7S
337.06	C12H18O9S
337.068	C14H14N2O8
337.096	C13H22O8S
337.104	C15H18N2O7
337.114	C13H22O10
337.133	C14H26O7S
337.141	C16H22N2O6
338.088	C15H17NO8
338.099	C14H17N3O7
339.112	C13H24O8S
339.12	C15H20N2O7
339.127	C17H24O5S
339.156	C16H24N2O6
339.199	C13H33N4O2SP
340.104	C15H19NO8
340.115	C14H19N3O7
340.14	C16H23NO7
341.099	C14H18N2O8
341.103	C19H18O6
341.106	C16H22O6S
341.135	C15H22N2O7
342.156	C16H25NO7
343.086	C15H20O7S
343.115	C14H20N2O8
343.119	C19H20O6
343.122	C16H24O6S
343.13	C18H20N2O5
344.089	C16H15N3O6
344.099	C14H19NO9
344.114	C18H19NO6
344.125	C17H19N3O5
345.065	C14H18O8S
345.101	C15H22O7S
345.109	C17H18N2O6
345.138	C16H26O6S
345.146	C18H22N2O5
345.192	C17H30O7
346.141	C17H21N3O5
347.117	C15H24O7S
347.125	C17H20N2O6
347.15	C19H24O6
347.161	C18H24N2O5
347.171	C16H28O8
348.076	C13H19NO8S
349.104	C16H18N2O7
349.114	C14H22O10
349.133	C15H26O7S
349.141	C17H22N2O6
350.067	C19H13NO6
350.125	C17H21NO7
350.136	C16H21N3O6
351.076	C13H20O9S
351.112	C14H24O8S
351.148	C15H28O7S
351.156	C17H24N2O6
352.104	C16H19NO8
352.14	C17H23NO7
353.091	C13H22O9S
353.099	C15H18N2O8
353.135	C16H22N2O7
353.143	C18H26O5S
354.098	C19H17NO6
354.119	C16H21NO8
354.131	C15H21N3O7
354.156	C17H25NO7
355.115	C15H20N2O8
355.122	C17H24O6S
355.151	C16H24N2O7
355.195	C19H32O4S
357.101	C16H22O7S
357.109	C18H18N2O6
357.13	C15H22N2O8
357.146	C19H22N2O5
357.228	C19H34O6
358.151	C16H25NO8
359.081	C15H20O8S
359.092	C14H20N2O7S
359.117	C16H24O7S
359.125	C18H20N2O6
359.15	C20H24O6
359.161	C19H24N2O5
360.076	C14H19NO8S
360.12	C17H19N3O6
360.156	C18H23N3O5
361.096	C15H22O8S
361.104	C17H18N2O7
361.141	C18H22N2O6
361.15	C16H26O9
361.166	C20H26O6
361.187	C17H30O8
362.092	C14H21NO8S
362.099	C16H17N3O7
362.136	C17H21N3O6
363.093	C14H20O11
363.12	C17H20N2O7
363.156	C18H24N2O6
364.079	C15H15N3O8
364.115	C16H19N3O7
364.14	C18H23NO7
364.151	C17H23N3O6
365.099	C16H18N2O8
365.109	C14H22O11
365.128	C15H26O8S
365.135	C17H22N2O7
365.172	C18H26N2O6
367.07	C13H20O10S
367.115	C16H20N2O8
367.124	C14H24O11
367.151	C17H24N2O7
368.11	C15H19N3O8
368.135	C17H23NO8
368.146	C16H23N3O7
369.076	C15H18N2O7S
369.086	C13H22O10S
371.092	C15H20N2O7S
371.102	C13H24O10S
371.117	C17H24O7S
371.146	C16H24N2O8
371.208	C19H32O7
372.076	C15H19NO8S
373.071	C14H18N2O8S
373.096	C16H22O8S
373.104	C18H18N2O7
373.106	C16H23O8P
373.125	C15H22N2O9
373.141	C19H22N2O6
374.092	C15H21NO8S
374.109	C15H21NO10
374.136	C18H21N3O6
375.12	C18H20N2O7
375.148	C17H28O7S
376.151	C18H23N3O6
377.109	C15H22O11
377.135	C18H22N2O7
378.167	C18H25N3O6
379.07	C14H20O10S
379.115	C17H20N2O8
379.151	C18H24N2O7
381.029	C16H14O9S
381.13	C17H22N2O8
381.167	C18H26N2O7
385.125	C16H22N2O9
385.166	C22H26O6
385.223	C20H34O7
387.12	C19H20N2O7
387.148	C18H28O7S
388.079	C17H15N3O8
388.151	C19H23N3O6
389.102	C15H22N2O8S
389.128	C17H26O8S
389.135	C19H22N2O7
390.094	C17H17N3O8
390.123	C16H25NO8S
390.131	C18H21N3O7
390.167	C19H25N3O6
391.115	C18H20N2O8
391.125	C16H24O11
391.143	C17H28O8S
391.151	C19H24N2O7
392.11	C17H19N3O8
392.146	C18H23N3O7
393.086	C15H22O10S
393.13	C18H22N2O8
393.167	C19H26N2O7
394.126	C17H21N3O8
394.162	C18H25N3O7
395.102	C15H24O10S
395.134	C13H25N4O8P
395.146	C18H24N2O8
395.182	C19H28N2O7
397.26	C22H38O6
398.12	C16H21N3O9
399.141	C17H24N2O9
401.112	C14H26O11S
401.12	C16H22N2O10
401.135	C20H22N2O7
401.218	C20H34O8
403.082	C15H20N2O9S
403.115	C19H20N2O8
403.151	C20H24N2O7
404.146	C19H23N3O7
406.126	C18H21N3O8
406.162	C19H25N3O7
407.146	C19H24N2O8
407.156	C17H28O11
407.182	C20H28N2O7
408.141	C18H23N3O8
408.166	C20H27NO8
408.178	C19H27N3O7
409.108	C26H18O5
409.125	C18H22N2O9
409.162	C19H26N2O8
410.182	C20H29NO8
411.127	C23H24O5S
413.099	C20H18N2O8
414.167	C21H25N3O6
414.177	C19H29NO9
415.16	C24H24N4OS
417.097	C16H22N2O9S
417.13	C20H22N2O8
418.162	C20H25N3O7
419.192	C19H32O10
420.141	C19H23N3O8
420.178	C20H27N3O7
421.075	C23H18O6S
422.036	C17H13NO12
422.157	C19H25N3O8
423.141	C19H24N2O9
425.088	C22H18O9
425.112	C16H26O11S
425.12	C18H22N2O10
425.127	C20H26O8S
425.134	C16H31N2O5S2P
425.136	C23H26N2O2S2
425.138	C21H23N4O4P
425.141	C15H26N2O12
425.148	C19H27N2O7P
425.157	C19H26N2O9
426.141	C19H25NO10
427.082	C17H20N2O9S
428.12	C18H23NO11
428.135	C22H23NO8
432.178	C21H27N3O7
433.208	C20H34O10
434.157	C20H25N3O8
435.097	C17H24O11S
435.141	C20H24N2O9
436.136	C19H23N3O9
436.173	C20H27N3O8
436.198	C22H31NO8
437.112	C17H26O11S
438.152	C19H25N3O9
439.136	C19H24N2O10
441.097	C18H22N2O9S
441.115	C18H22N2O11
443.146	C22H24N2O8
444.141	C21H23N3O8
445.187	C24H30O8
446.193	C22H29N3O7
447.06	C17H20O12S
448.173	C21H27N3O8
449.203	C20H34O11
450.188	C21H29N3O8
453.086	C20H22O10S
455.026	C21H12O12
455.062	C22H16O11
455.102	C20H24O10S
455.113	C19H24N2O9S
455.146	C23H24N2O8
456.097	C19H23NO10S
457.146	C19H26N2O11
460.183	C20H31NO11
461.149	C20H30O10S
462.188	C22H29N3O8
463.166	C21H28N4O6S
463.218	C21H36O11
465.046	C23H14O11
469.041	C22H14O12
471.072	C18H20N2O11S
472.089	C22H19NO11
479.062	C24H16O11
479.131	C21H24N2O11
485.254	C28H38O7
486.162	C21H29NO12
488.177	C21H31NO12
495.057	C24H16O12
495.198	C23H32N2O10
500.214	C23H35NO11
502.135	C24H25NO11
505.208	C26H34O10
506.094	C22H21NO13
507.187	C25H32O11
517.193	C23H34O13
523.218	C26H36O11
524.149	C28H32NO3S2P
525.234	C26H38O11
529.265	C26H42O11
531.187	C27H32O11
545.224	C25H38O13
553.193	C26H34O13
556.167	C24H31NO14
566.224	C27H37NO12
570.183	C25H33NO14
581.224	C28H38O13
a) m/z values detected by FT-ICR-MS analysis
b) molecular formulae assigned
